# Supplementary material for: Adopting social health insurance in Nepal: A mixed study
Source: Front Public Health. 2022 Dec 15;10:978732. doi: 10.3389/fpubh.2022.978732 (PMC9798538; doi:10.3389/fpubh.2022.978732)
Supplement: Supplementary file 2 [file Data_Sheet_2.CSV]

N1	ID	A0	A2	A3	A4	A5	A6	A7	A7OS	B1	B2	B3	B4	B5	B6	B7	B8	B9	B10	B11	B12	B13	B13OS	C1	C2	C3	C3A	C3B	C3C	C4	C5	C6	C6A	C6B	C6C	C7	C8	C9	C10	C11	C12	C13	C14	C15	C16	D1	D2	D3	D4
3	216	7/3/2077	16	2	1	Student	19000	1		1	1	2	2500	1	5			700	3500	2	3	2		1	1	1	1	2	1	hand fracture							2	35	1	1		1	1	200	90	3	3	3	1
3	192	7/18/2077	16	2	1	Student	15000	1		1	1	1	2500	1	6			700	3500	1	1	2		3													1	1	1	1		1	2	85	60	4	3	1	1
2	679	7/1/2077	17	2	2	Student	50000	1		1	1	2	2500	1	5			700	3500	1	1	1		1	1	1	1	2	2	Kidney stone							2	0	1	1		1	1	0	15	4	1	1	1
3	217	7/3/2077	17	2	1	Student	0	1		2				1	6			700	3500	1	2	1		1	1	1	1	2	2	diarrhoea							1	15	1	1		1	1	50	20	4	1	1	1
1	633	12/1/2076	18	1	1	Student	30000	1		2				1	6			700	3500	2	1	1		1	1	1	1	2	2	Medicines, common illnesses							1	2	1	1		1	1	20	10	3	2	2	2
2	710	7/3/2077	18	2	2	Student	30000	2		1	1	3	2500	1	4			700	4200	1	1	1		1	1	1	1	2	2	Common body check-up							2	0	2			1	2	0	20	4	1	1	1
3	205	7/2/2077	18	1	2	Business	18000	5		2				1	6			700	3500	1	1	1		1	1	1	1	1	2	heart problem							1	9	2			1	1	10	5	4	1	1	1
3	188	7/18/2077	19	2	2	Student	20000	2		1	1	4	2500	1	3			700	3500	1	2	2		1	1	1	2	2	1	Leg operation							1	7	1	1		1	2	40	25	4	1	1	1
3	214	7/3/2077	19	2	1	Agriculture	51000	1		1	1	3	2500	1	4			700	3500	2	2	1		1	1	1	1	2	2	Chest pain							1	8	1	1		1	2	25	15	4	1	1	1
3	219	7/3/2077	19	2	1	Student	18000	3		1	1	2	2500	1	6			700	3500	2	2	1		3													1	6	1	1		1	2	10	5	4	1	1	4
2	718	7/3/2077	20	2	1	Teacher	40000	1		1	1	2	3500	1	6			700	3500	1	1	1		1	1	1	1	2	2	common illness							2	0	2			1	2	0	10	4	1	1	1
3	256	7/6/2077	20	1	1	Student	0	5		1	1	2	2500	1	5			700	3500	1	2	1		1	1	1	1	2	2	urine and blood test							1	3	1	1		1	1	25	15	4	1	1	1
3	209	7/2/2077	20	2	1	Student	15000	5		1	3	1	2500	1	6			700	3500	2	1	1		1	1	1	1	2	2	stomach-ache							1	4	1	1		1	1	20	15	4	1	1	1
3	111	7/2/2077	20	2	2	Insurance agent	100000	6	Thakuri	2				1	6			700	3500	1	1	1		1	1	1	1	2	2	Medical checkup, Video X-ray							1	4	2			1	1	30	10	4	1	1	1
3	211	7/3/2077	20	1	1	Student	5000	5		1	1	1	2500	1	6			700	3500	2	2	1		1	1	1	1	1	2	Leg operation							1	3	1	1		1	1	45	25	4	1	1	1
3	200	7/2/2077	20	1	1	Labour	25000	5		1	1	2	2500	1	6			700	3500	2	2	1		1	1	1	1	1	2	kidney problem, video -x-ray							1	11	1	1		1	2	25	20	4	3	1	1
3	258	7/2/2077	20	2	1	Teacher	12000	1		1	1	2	2500	1	6			700	3500	2	2	1		1	1	1	1	2	2	Gastric, common illnesses							1	4	1	1		2	2	100	30	4	1	4	1
3	276	7/6/2077	20	2	2	Agriculture	35000	1		1	1	2	2500	1	4			700	3500	2	1	1		1	1	1	1	2	2	Gastric problem, common illnesses							1	10	1	1		1	1	140	40	4	1	1	1
3	215	7/3/2077	20	2	1	Student	0	1		1	1	1	2500	1	6			700	3500	2	1	1		1	1	1	1	2	1	dental problem							1	5	1	1		1	2	40	15	4	1	1	1
3	118	7/3/2077	20	2	1	Student	30000	1		1	1	2	2500	1	6			700	3500	1	1	1		1	1	1	1	2	2	Common illnesses							1	2	2			1	1	20	15	4	1	4	1
3	225	7/4/2077	20	2	1	Student	5000	3		1	1	2	2500	1	5			700	3500	2	1	1		1	1	1	1	2	2	common illness							1	32	1	1		1	1	150	50	1	1	1	3
3	149	7/18/2077	20	1	2	Student	30000	1		2				1	7			700	3500	1	1	1		1	2												2	2	2			1	1	20	15	4	1	1	1
3	231	7/14/2077	20	2	1	Agriculture	5000	1		2				1	6			700	3500	2	1	1		2													2	11	1	1		1	2	25	15	4	1	1	1
3	184	8/2/2077	20	2	1	Student	25000	1		1	1	2	2500	1	5			700	3500	1	1	1		3													1	5	2			1	2	45	30	4	3	1	2
1	639	12/2/2076	21	2	1	Student	15000	2		1	1	2	2500	1	5			700	3500	2	1	1		1	1	1	1	2	2	Common body checkup, gastritis							2	10	2			1	1	150	60	3	2	2	2
1	376	12/1/2076	21	2	1	Agriculture	1500	2		1	1	3	2500	1	3			700	3500	2	1	1		1	2												1	25	2			2	2	100	45	3	2	1	2
2	742	7/16/2077	21	2	2	Student	7000	1		1	1	3	0	1	4			0	0	2	1	1		1	1	1	1	2	2	Medicines							2	0	2			1	1	0	15	4	1	1	1
3	238	7/14/2077	21	2	1	Housewife	15000	6	Thakuri	1	1	1	2500	1	6			700	3500	2	1	1		1	1	1	1	2	2	UTI							1	8	1	1		1	2	50	65	4	1	1	1
3	120	7/4/2077	21	2	1	Student	30000	5		2				1	7			700	3500	1	1	1		1	1	1	1	1	2	OPD							2	4	2			1	1	50	50	4	1	1	1
3	167	7/27/2077	21	1	2	Student	30000	5		1	1	2	2500	1	5			700	3500	1	1	1		1	1	1	1	1	2	Lab tests, Diabetes							1	4	1	1		1	2	50	45	4	1	1	1
3	181	8/2/2077	21	1	1	Student	25000	3		1	1	1	0	1	6			0	0	1	1	1		1	1	1	2	1	1	Kidney problem							1	4	1	1		1	1	40	30	4	2	2	2
3	269	7/4/2077	21	1	1	Teacher	8000	1		1	3	1	2500	1	7			700	3500	2	1	1		1	1	1	1	2	2	Gastritis, common illnesses							1	3	2			1	2	60	15	4	1	1	1
3	153	7/20/2077	21	1	1	Student	30000	1		2				1	7			700	3500	1	1	1		1	2												2	1	2			1	1	10	10	4	1	1	1
1	622	11/30/2076	22	1	1	Student	15000	2		2				1	6			700	3500	2	1	1		1	1	1	1	2	2	Gastritis, Blood test							2	1	2			1	2	0	5	4	1	1	1
3	242	7/14/2077	22	1	1	Student	15000	3		1	1	2	2500	1	4			700	3500	2	1	1		1	1	1	2	1	2	X-ray							2	4	1	1		1	2	20	15	4	1	1	1
3	251	7/6/2077	22	2	1	Office helper	20000	5		1	1	1	2500	1	7			700	3500	2	1	1		1	1	1	1	2	2	pregnancy test, video x-ray							1	2	1	1		1	1	25	15	4	1	1	1
3	132	7/6/2077	22	1	1	Student	30000	5		1	1	2	2500	1	6			700	3500	1	1	1		1	1	1	1	2	2	Lab tests							1	4	2			1	1	50	45	4	1	2	2
3	126	7/5/2077	22	1	1	Student	40000	1		1	1	2	2500	1	5			700	3500	1	1	1		1	1	1	1	1	2	Lab tests							1	3	1	1		1	1	30	25	4	1	4	1
3	239	7/14/2077	22	2	1	Agriculture	5000	5		1	1	1	2500	1	6			700	3500	2	2	2		1	1	1	1	2	2	headaches							1	8	2			1	2	35	40	4	4	1	1
3	313	7/12/2077	22	2	1	Business	40000	1		2				1	6			700	4200	2	1	1		1	1	1	1	2	2	diarrhoea, typhoid							2	4	1	1		1	1	100	45	1	1	1	1
3	282	7/6/2077	22	1	1	Teacher	10000	1		1	1	2	2500	1	6			700	3500	2	1	1		1	1	1	1	2	2	common illness							1	10	1	1		2	2	150	60	1	1	1	1
3	260	7/3/2077	22	2	1	Business	10000	6	Thakuri	1	1	3	2500	1	4			700	3500	2	1	1		1	1	1	1	1	2	ANC visit, Diarrhea, Menstrual problem							1	2	1	1		1	1	50	15	4	1	1	1
1	617	11/29/2076	23	1	1	Student	20000	1		2				1	6			2500	3500	2	1	1		1	1	1	1	2	2	Whole body checkup, common body illnesse							1	10	2			1	1	100	30	2	3	3	3
1	621	11/30/2076	23	2	2	Unemployed	0	3		1	1	2	3000	1	5			700	4200	2	1	1		1	1	1	1	1	1	Pneumonia, common lab tests							2	20	1	1		1	1	250	70	1	1	4	1
2	774	7/4/2077	23	2	1	ANM	15000	1		1	1	4	0	1	3			0	0	2	1	1		1	1	1	1	2	2	Common illness							2	0	2			1	1	0	15	4	1	1	1
3	113	7/2/2077	23	2	1	Student	30000	1		2				1	7			700	3500	1	1	1		1	1	1	1	1	2	OPD services, laboratoty tests							1	2	2			1	1	20	15	4	1	4	1
3	261	7/4/2077	23	2	1	Agriculture	10000	1		1	1	2	2500	1	6			700	3500	2	1	1		1	1	1	1	1	2	Mumps, Hand farcture, Jaundice							1	4	1	1		2	2	70	30	4	1	4	1
3	187	8/2/2077	23	2	1	Office helper	20000	1		1	1	2	2500	1	5			700	3500	1	1	1		1	1	1	2	1	1	Extarction of fish bone from throat							1	11	2			1	2	40	25	4	3	2	1
3	182	8/2/2077	23	2	2	Student	45000	2		1	1	2	3400	1	6			700	4900	1	1	1		1	1	1	1	2	1	Bone fracture							1	8	1	1		1	1	45	35	4	2	2	2
3	325	7/8/2077	23	1	1	Teacher	16000	2		2				1	6			700	3500	2	1	1		1	1	1	1	2	1	back paimn, eye problem							1	1	1	1		1	1	15	5	4	1	1	1
3	150	7/19/2077	23	1	2	Student	25000	5		2				1	7			700	3500	1	1	1		1	2												2	5	2			1	1	50	60	4	1	1	1
1	630	12/1/2076	24	1	2	Student	50000	2		1	1	2	2925	1	5			700	4200	2	1	1		1	1	1	1	2	2	Common body illnesses							2	2	2			2	2	20	30	1	3	2	2
1	635	12/1/2076	24	2	1	Business	50000	2		2				1	6			700	3500	2	2	2		1	1	1	1	2	2	Common body checkups							1	1	2			2	2	0	15	2	2	2	1
1	451	12/2/2076	24	2	2	Business	25000	3		1	1	1	2500	1	5			700	3500	2	1	1		1	1	1	1	1	1	ANC, PNC, Delivery							1	5	1	1		2	1	50	10	3	2	2	2
2	754	7/3/2077	24	2	1	Student	80000	1		2				1	7			700	3500	2	1	1		1	1	1	1	2	2	Medicines							1	0	2			1	2	0	10	4	1	1	1
2	784	7/6/2077	24	2	2	Housewife	15000	1		1	1	4	2500	1	3			700	3500	2	1	1		1	1	1	1	2	1	joint pain							2	0	1	1		2	1	0	15	1	1	3	1
3	259	7/2/2077	24	2	1	Teacher	30000	1		1	1	3	2500	1	4			700	2500	2	1	1		1	1	1	1	1	2	Thyroid, Video X-ray, Operation							1	6	1	1		1	1	120	40	4	1	1	1
3	270	7/4/2077	24	1	1	Teacher	30000	1		1	1	3	2500	1	4			700	3500	1	2	2		1	1	1	1	1	2	Skin problem, ANC, Tonsil, Ear problem							1	5	1	1		2	2	100	35	1	1	1	1
3	291	7/6/2077	24	1	1	Agriculture	20000	1		1	1	3	2500	1	5			700	3500	2	1	1		1	1	1	2	2	2	common illness, x-ray							1	2	1	1		2	2	40	15	4	1	1	1
3	327	7/8/2077	24	2	1	Agriculture	18000	1		1	1	2	2500	1	6			700	3500	2	1	1		1	1	1	1	2	2	blood test, x-ray							2	4	1	1		2	2	100	40	4	1	1	1
3	112	7/2/2077	24	2	1	Unemployed	3000	3		1	1	1	0	1	5			0	0	1	1	1		1	1	1	1	2	2	Blood test, Medicines							1	5	1	1		1	1	50	15	3	1	1	1
1	641	12/2/2076	25	2	1	Student	30000	1		2				1	6			700	3500	2	1	1		1	1	1	1	2	2	Pharmacy, lab tests							2	4	2			1	1	50	30	4	1	1	1
1	642	12/3/2076	25	1	1	Business	20000	1		1	1	2	2500	1	5			700	3500	2	1	1		1	1	1	1	2	2	Lab tests, medicines							1	3	1	1		1	1	30	4041	1	1	1	1
1	373	12/1/2076	25	2	2	Agriculture	15000	2		1	1	2	2500	1	4			700	4200	2	1	1		1	1	1	1	2	2	hypertension							2	10	1	1		1	1	150	60	2	2	2	2
1	379	12/1/2076	25	1	2	Agriculture	15000	2		1	1	2	2500	1	4			700	3500	2	1	1		1	1	1	1	2	2	delivery, common test							1	15	1	1		1	1	100	30	3	2	2	2
1	624	11/30/2076	25	2	1	Housewife	20000	1		2				1	6			700	3500	2	1	1		1	1	1	1	1	2	ANC visit, delivery							2	5	1	1		1	1	50	25	2	2	2	2
2	749	7/3/2077	25	1	2	Student	200000	1		1	1	2	2500	1	5			700	3500	2	1	1		1	1	1	1	2	2	Medicines							2	0	2			1	1	0	10	3	1	1	1
2	770	7/4/2077	25	2	1	Agriculture	20000	1		1	1	3	2500	1	5			700	3500	2	1	1		1	1	1	1	2	2	Medicines							1	0	2			1	1	0	15	4	1	1	1
3	110	7/2/2077	25	1	2	Hospital Manager	100000	1		2				1	6			700	3500	1	1	1		1	1	1	1	2	2	Thyroid, X-ray							1	5	2			1	1	50	10	4	1	1	1
3	254	7/6/2077	25	2	1	Office helper	20000	6	Thakuri	1	1	4	2500	1	3			700	3500	2	1	1		1	1	1	1	2	2	pregnancy test, video x-ray							1	1	1	1		1	2	15	12	2	1	1	1
3	268	7/4/2077	25	1	1	Teacher	15000	1		1	1	2	2500	1	6			700	3500	2	1	1		1	1	1	1	1	2	Hand fracture, common illnesses							1	4	1	1		2	2	100	35	2	1	1	1
3	234	7/14/2077	25	2	1	Agriculture	12000	5		1	1	1	2500	1	5			700	3500	2	1	1		1	1	1	1	2	2	Common tests							1	5	1	1		1	1	30	12	4	1	1	1
3	159	7/26/2077	25	2	2	Unemployed	0	3		1	1	2	0	1	5			0	0	1	1	1		1	1	1	1	2	2	Common illnesses							1	4	2			1	1	40	45	4	2	2	2
3	142	7/17/2077	25	2	1	Housewife	30000	6	Thakuri	1	1	2	2500	1	5			700	3500	1	1	1		1	1	1	1	2	2	Common illnesses							1	1	2			1	1	10	5	4	1	4	1
3	284	7/6/2077	25	2	1	Worker	20000	1		1	1	4	2500	1	2			700	3500	2	1	1		1	1	1	1	1	2	common illness							1	4	1	1		1	2	100	40	1	1	1	1
3	144	7/17/2077	25	1	1	Unemployed	20000	5		2				1	7			700	3500	1	1	1		1	2												2	2	2			1	1	20	15	4	2	2	2
1	342	12/3/2076	26	1	1	Business	50000	2		1	1	2	2500	1	4			700	3500	2	1	2		1	1	1	1	1	2	nerve problem							1	5	1	1		1	1	100	45	3	1	1	1
1	634	12/1/2076	26	2	1	Teacher	35000	1		1	1	2	2500	1	5			700	3500	2	1	2		1	1	1	1	2	2	Eye checkup							1	3	1	1		1	1	15	20	1	1	1	1
1	340	12/3/2076	26	2	2	Agriculture	30000	1		2				1	6			700	3500	2	2	2		1	1	1	1	2	2	body check up							1	3	2			2	2	50	35	2	2	3	1
2	760	7/4/2077	26	1	1	Student	80000	1		1	1	4	2500	1	3			700	3500	1	1	1		1	1	1	1	2	2	Normal body check up							1	2	2			1	1	0	0	1	1	1	3
2	816	7/8/2077	26	2	1	Agriculture	15000	1		1	1	3	2500	1	5			700	3500	2	1	1		1	1	1	1	2	2	Medicines							1	0	2			1	2	0	10	2	2	2	2
2	783	7/4/2077	26	1	2	IME	15000	1		1	1	3	2500	1	5			700	3500	2	3	1		1	1	1	1	2	2	Headaches, medicine							1	0	2			2	1	0	15	2	2	2	2
3	271	7/5/2077	26	2	2	Foreign employment	18000	3		1	1	2	3500	1	5			700	4200	2	1	1		1	1	1	1	2	2	Typhoid, common illnesses							1	3	1	2	Cured	1	1	100	20	4	1	1	1
3	286	7/6/2077	26	2	1	Business	12000	1		1	3	1	2500	1	6			700	3500	1	1	1		2													1	15	1	1		2	2	100	40	1	1	1	1
1	329	12/1/2076	27	2	1	Agriculture	20000	1		1	1	2	2500	1	4			700	3500	2	1	2		1	1	1	1	1	2	operation, blood test							1	5	1	1		1	1	100	15	1	1	1	1
1	387	11/29/2076	27	2	1	Driver	5000	2		2				1	6			700	3500	2	1	1		1	1	1	1	2	2	common test, gastritis							1	5	1	1		1	2	50	15	2	2	2	1
1	619	11/29/2076	27	2	1	Housewife	15000	2		1	1	1	2500	1	6			700	3500	2	1	1		1	2												2	20	2			1	1	0	10	3	3	3	3
2	680	7/1/2077	27	2	1	Agriculture	7000	1		1	1	3	2500	1	4			700	3500	1	1	1		1	1	1	1	2	2	Health check-up							1	0	2			1	1	0	10	1	1	1	1
3	289	7/6/2077	27	2	1	Teacher	10000	1		1	1	2	2500	1	6			700	3500	2	1	1		1	1	1	1	2	2	video x-ray, common illness							1	3	1	1		2	2	80	30	1	1	1	1
3	222	7/4/2077	27	1	1	Foreign employment	30000	1		1	1	2	2500	1	6			700	3500	1	2	1		1	1	1	1	1	2	Neck problem							1	18	1	1		1	2	90	70	4	1	1	1
3	135	7/16/2077	27	1	1	Unemployed	30000	3		1	1	3	0	1	5			0	0	1	1	1		1	1	1	1	1	2	Dressing							1	3	2			1	1	40	30	4	1	1	1
3	207	7/2/2077	27	1	2	Labour	16000	5		2				1	6			700	3500	1	2	1		3													1	5	1	1		1	2	35	50	4	1	1	4
1	357	12/1/2076	28	2	1	Business	30000	2		1	1	4	2500	1	2			700	3500	2	1	2		1	1	1	1	1	2	UTI problem, tonsil							1	5	1	1		2	2	100	25	1	1	1	2
1	377	12/1/2076	28	1	2	Business	50000	2		1	1	2	2500	1	4			700	3500	2	1	1		1	1	1	1	2	1	Pneumonia							1	30	2			2	1	100	20	3	2	2	2
1	337	11/29/2076	28	2	1	Business	20000	1		1	1	2	2500	1	6			700	3500	1	1	1		1	1	1	2	2	1	operation							2	2	1	1		1	1	0	15	2	1	1	1
1	335	11/28/2076	28	1	2	Business	60000	2		1	1	2	2500	1	4			700	3500	1	1	1		1	1	1	1	1	2	headaches, blood test, video x-ray							2	15	2			2	2	200	100	1	2	1	1
2	757	7/4/2077	28	1	1	Office helper	70000	1		2				1	7			700	3500	2	1	1		1	1	1	1	2	2	Medicines							2	2	2			1	2	0	15	4	1	1	1
3	309	7/13/2077	28	1	1	Business	40000	6	Thakuri	1	1	4	2500	1	3			700	3500	2	1	1		1	1	1	1	1	2	jundice, gastritis							1	2	1	1		1	1	35	20	4	1	1	1
3	288	7/6/2077	28	1	1	Employed	40000	1		1	1	1	3500	1	6			700	4200	2	1	1		1	1	1	1	2	1	hand fracture, common illness							1	2	1	1		2	2	30	10	1	3	3	3
3	318	7/12/2077	28	2	1	Business	17000	1		1	1	3	2500	1	4			425	2925	2	1	1		1	1	1	1	2	2	common illness, skin problem							1	4	1	1		1	1	100	40	2	2	2	2
3	189	7/18/2077	28	2	1	Housewife	0	1		2				1	7			700	3500	1	2	1		1	1	1	1	2	2	ANC visits							1	9	1	1		1	2	45	30	4	1	2	2
1	640	12/2/2076	29	1	1	Business	25000	2		2				1	6			700	3500	2	1	1		1	1	1	1	2	2	Lab tests, Medicines							2	4	2			1	1	30	20	4	1	1	1
1	395	11/30/2076	29	2	2	Business	15000	2		1	1	2	2500	1	4			700	3500	2	1	1		1	1	1	1	1	1	gall bladder stone							1	3	1	1		1	1	50	15	2	1	1	1
1	350	12/2/2076	29	2	2	Agriculture	30000	2		1	1	3	2500	1	3			700	3500	1	1	2		1	1	1	1	2	2	blood test, hand fracture							2	2	2			1	2	10	5	3	3	3	1
2	815	7/7/2077	29	1	2	Office helper	150000	1		1	1	2	2500	1	5			700	3500	2	1	1		1	1	1	1	2	2	Check-up							1	0	2			1	2	0	10	4	1	1	1
3	115	7/2/2077	29	2	1	Housewife	20000	5		1	1	2	2500	1	5			700	3500	1	1	1		1	1	1	1	2	2	Medicines							1	3	1	1		1	1	40	45	4	1	1	1
3	131	7/6/2077	29	1	1	Employed	50000	1		1	1	3	2500	1	5			700	3500	1	1	1		1	1	1	1	2	2	Medical checkup, Medicines							1	2	2			1	1	20	15	4	1	1	1
3	129	7/6/2077	29	1	1	Employed	40000	1		1	1	3	2500	1	5			700	3500	1	3	1		1	1	1	1	2	2	Health checkup							1	2	2			1	1	20	15	4	1	1	1
3	266	7/4/2077	29	1	2	Agriculture	12000	3		1	1	2	3500	1	5			700	4200	2	1	1		1	1	1	1	2	2	Dressing, Blood test, common illnesses							1	4	1	1		1	1	50	30	4	1	1	1
3	232	7/14/2077	29	2	1	Business	8000	1		1	1	4	2500	1	2			700	3500	1	2	1		1	2						1	1	1	2	2	Operation	1	9	1	1		1	2	20	15	4	1	1	1
3	154	7/20/2077	29	1	1	Unemployed	20000	1		2				1	7			700	3500	1	1	1		1	2												2	2	2			1	1	20	25	4	1	1	1
3	226	7/4/2077	29	1	1	Agriculture	20000	5		1	1	2	2500	1	5			700	3500	1	2	2		3													2	15	2			1	2	50	30	4	1	1	1
1	618	11/29/2076	30	1	2	Business	8000	2		1	1	3	2500	1	4			700	3500	2	1	1		1	1	1	1	2	2	X-ray, Medicines							1	1	2			1	1	10	10	4	1	4	1
1	367	12/1/2076	30	1	1	Driver	60000	2		1	1	2	2500	1	4			700	4200	1	3	2		1	1	1	1	2	2	Urine test							1	20	1	1		2	2	200	120	3	3	2	1
1	627	12/1/2076	30	1	1	Business	50000	1		2				1	6			700	3500	2	1	1		1	1	1	1	2	1	Kidney stone							2	1	1	1		2	2	0	5	2	1	1	1
1	368	12/1/2076	30	1	2	Business	70000	2		1	1	2	2500	1	4			700	4200	2	3	2		1	1	1	1	2	2	common test							1	20	1	1		2	2	300	120	3	3	3	2
2	736	7/16/2077	30	1	2	Office helper	60000	1		1	1	2	2500	1	6			700	3500	1	1	1		1	1	1	1	2	2	Medicines							1	2	1	1		2	2	0	30	4	1	1	1
2	777	7/4/2077	30	2	1	Business	80000	1		2				1	7			700	3500	2	1	1		1	1	1	1	2	2	Medicines							2	0	2			1	1	0	15	4	1	1	1
3	283	7/6/2077	30	1	1	Unemployed	0	1		1	1	2	2500	1	5			700	3500	1	1	1		1	1	1	1	2	2	video x-ray, GI problem							1	1	1	1		2	2	20	10	1	1	1	1
3	279	7/6/2077	30	1	1	Business	10000	1		1	1	4	2500	1	3			700	3500	2	1	1		1	1	1	1	2	2	Skin problem, Respiratory problem							1	1	1	1		1	1	30	15	1	1	1	1
3	197	7/16/2077	30	2	1	Housewife	35000	1		2				1	6			700	3500	1	2	2		1	1	1	1	2	2	Pregnancy test							1	10	1	1		1	1	25	15	4	1	1	1
3	262	7/4/2077	30	2	1	Teacher	15000	6	Thakuri	1	1	4	2500	1	2			700	3500	2	1	1		1	1	1	1	1	2	Pregancy test, delievery, typhoid							1	4	1	1		1	1	60	25	4	1	1	1
3	320	7/12/2077	30	2	2	Teacher	60000	1		1	1	2	3775	1	6			700	0	2	1	1		1	1	1	1	2	2	Pneumonia, WBC Count less							2	4	1	1		1	1	60	40	1	1	1	1
3	156	7/20/2077	30	1	1	Unemployed	10000	3		2				1	7			0	0	1	1	1		1	1	1	1	2	2	Medicines							1	3	2			1	1	35	45	3	1	1	1
3	290	7/6/2077	30	1	2	Governemental job	30000	6	Thakuri	1	1	3	3000	1	4			700	4200	2	1	1		1	1	1	1	2	2	gastritis, physical pain							1	2	1	1		2	2	150	40	4	1	1	1
3	328	7/8/2077	30	1	1	Business	15000	3		1	3	2	3500	1	6			700	3500	2	1	1		1	1	1	1	2	2	gastritis							1	1	1	1		1	1	30	15	1	1	1	1
3	312	7/13/2077	30	1	1	Agriculture	8000	3		1	1	2	2500	1	5			700	3500	2	1	1		1	1	1	1	1	2	gastritis							1	4	1	1		1	1	100	110	1	1	1	1
3	273	7/5/2077	30	1	1	Business	40000	6	Thakuri	1	2	1	2500	1	6			700	3500	3	1	1		1	1	1	1	2	2	Gastric, common illnesses, X-ray							2	1	1	1		1	1	10	4	1	1	2	1
3	158	7/26/2077	30	2	1	Teacher	30000	5		1	1	3	2500	1	4			700	3500	1	1	1		1	1	1	1	2	2	Common illnesses							1	3	2			1	1	20	20	4	1	1	2
3	293	7/6/2077	30	1	1	Teacher	30000	1		1	1	3	2500	1	4			700	3500	2	1	1		1	1	1	2	2	2	common illness							1	10	1	1		2	2	150	60	4	1	1	1
3	243	7/14/2077	30	2	1	Agriculture	5000	1		1	1	4	2500	1	3			700	3500	1	2	1		1	1	1	1	2	2	blood test, urine test							1	1	2			1	2	80	50	4	1	1	1
1	625	11/30/2076	31	2	1	Business	8000	2		2				1	6			700	3500	2	1	1		1	1	1	1	2	2	Medical checkup							1	4	2			1	1	30	10	1	1	1	1
1	386	11/29/2076	31	1	1	Horse rider	30000	2		1	1	2	2500	1	5			700	3500	2	1	1		1	1	1	1	2	1	common test, operation							1	5	1	1		1	2	50	60	1	2	2	2
2	668	6/30/2077	31	1	1	Agriculture	7000	1		1	1	2	2500	1	5			700	3500	1	1	1		1	1	1	1	2	2	First aid							2	0	2			1	1	0	10	1	1	1	1
3	297	7/13/2077	31	2	1	Business	25000	1		1	1	2	2500	1	5			700	3500	3	1	1		1	1	1	1	1	2	warts, hypertensions, gastratitis							1	4	1	1		1	1	90	35	1	1	1	1
3	194	7/18/2077	31	2	1	Housewife	0	5		1	1	4	2500	1	4			700	3500	2	1	1		1	1	1	1	2	2	Pregnacy, Video X-ray							2	4	1	1		1	1	15	8	4	1	1	1
3	317	7/12/2077	31	2	1	Agriculture	10000	3		1	1	3	2500	1	4			700	3500	2	1	1		1	1	1	1	2	2	physical body pain, menstrual problem							2	2	1	1		1	1	35	25	1	1	1	1
3	314	7/12/2077	31	1	1	Business	15000	2		1	3	3	2500	1	4			700	3500	2	1	1		1	1	1	1	1	1	hypertension, eye problem							2	3	1	1		1	1	80	40	2	1	1	1
3	134	7/6/2077	31	1	1	Employed	50000	1		1	1	3	2500	1	5			700	3500	1	1	1		1	1	1	1	1	2	Dressing of wound, medicines							1	2	1	1		1	1	20	20	4	1	1	1
3	294	7/6/2077	31	2	1	Teacher	30000	1		1	1	1	2500	1	6			700	3500	2	1	1		1	1	1	1	2	2	common illness							1	3	1	1		1	1	60	40	1	1	1	1
1	333	11/28/2076	32	1	1	Business	24000	2		1	1	2	2500	1	5			700	3500	1	1	1		1	1	1	1	2	2	Normal body check up							2	10	2			1	1	100	60	1	2	1	1
1	362	12/2/2076	32	1	1	Foreign employment	20000	2		1	1	2	2500	1	5			700	3500	2	1	1		1	1	1	1	1	2	hypertension							2	5	1	1		1	1	100	24	4	2	1	1
1	334	11/28/2076	32	2	1	Business	25000	1		2				1	6			700	3500	1	1	1		1	1	1	1	2	2	blood test							1	18	2			1	2	150	90	1	2	1	1
1	371	12/1/2076	32	2	1	Business	5000	1		2				1	6			700	3500	2	1	2		1	2												1	15	2			1	1	50	25	3	3	3	3
1	385	11/29/2076	32	1	1	Business	20000	1		1	1	2	2500	1	5			700	3500	2	1	1		1	2												2	3	1	1		1	2	50	20	3	2	2	1
2	671	6/30/2077	32	2	1	Teacher	70000	1		2				1	6			700	3500	1	1	1		1	1	1	1	2	2	Normal checkup, medicine							1	3	2			1	2	0	20	4	1	1	1
3	324	7/8/2077	32	2	1	Business	20000	5		2				1	6			700	3500	2	1	1		1	1	1	1	2	2	Tonsil, common illnesses							1	2	1	1		1	1	30	20	4	2	2	2
3	252	7/6/2077	32	2	1	Housewife	15000	1		1	1	4	2500	1	3			700	3500	1	1	1		1	1	1	2	1	1	Leg operation							1	1	1	1		1	2	15	8	2	2	2	2
3	278	7/6/2077	32	2	2	Business	10000	5		2				1	6			700	3500	2	1	1		1	1	1	1	1	2	Fainted, common illnesses							1	2	1	1		1	1	25	15	1	1	3	3
3	281	7/6/2077	32	1	1	Office helper	25000	1		1	1	3	2500	1	3			700	3500	2	1	1		1	1	1	1	2	2	common illness, video x-ray							1	5	1	1		2	2	100	45	4	1	1	1
1	612	11/28/2076	33	1	1	Agriculture	20000	6	Thakuri	1	1	2	2500	1	5			700	3500	2	1	1		1	1	1	1	1	2	Whole body checkup, Cataract							1	5	1	1		1	1	60	30	4	1	4	1
1	632	12/1/2076	33	1	1	Business	22000	2		1	1	2	2500	1	5			700	3500	2	1	1		1	1	1	1	1	1	Thyroid, appendicitis,Video X-ray							1	10	1	1		2	2	50	30	3	3	2	2
1	628	12/1/2076	33	2	1	Teacher	30000	2		1	2	2	2500	1	5			700	3500	2	1	1		1	1	1	1	1	2	Pregnacy, Lab tests							1	5	1	1		1	1	100	25	3	4	4	3
1	620	11/29/2076	33	1	1	Agriculture	12000	1		2				1	6			700	3500	2	1	2		1	1	1	1	2	2	Common illnesses							2	3	2			1	1	0	20	3	2	2	2
1	339	12/3/2076	33	2	2	Business	50000	1		2				1	6			700	3500	1	1	1		1	1	1	1	2	2	back pain							1	2	2			1	1	30	10	4	1	1	1
1	349	12/2/2076	33	2	1	Business	65000	2		1	2	2	2950	1	5			700	4200	1	2	2		1	2												1	1	2			1	2	0	3	3	1	1	1
1	338	11/29/2076	33	2	2	Agriculture	2000	2		2				1	6			700	3500	1	1	1		2													2	3	2			1	1	50	20	3	2	2	2
2	662	6/29/2077	33	2	1	Business	20000	1		1	1	4	2500	1	4			700	3500	1	2	1		1	1	1	1	2	2	Physiotherapy							1	0	2			1	2	0	10	4	1	1	1
2	712	7/3/2077	33	1	1	Office helper	50000	1		1	1	3	2500	1	4			700	3500	1	1	1		1	1	1	1	2	2	gastritis, video-xray, blood test							2	2	2			1	2	0	30	2	1	1	1
3	157	7/20/2077	33	1	1	Business	50000	1		1	1	2	2500	1	5			700	3500	1	1	1		1	1	1	1	1	2	X-ray, Pharmacy							1	2	1	1		1	1	20	20	4	1	1	1
3	265	7/4/2077	33	1	2	Agriculture	50000	6	Thakuri	1	1	2	2500	1	4			700	3500	2	1	1		1	1	1	1	1	1	Thyroid, Diabetes, Food poisoning							1	0	1	1		1	1	0	2	4	1	1	1
3	247	7/6/2077	33	2	1	Agriculture	18000	5		1	1	1	2500	1	6			700	3500	2	1	1		1	1	1	1	2	2	Pregnancy test							1	4	1	1		1	1	15	5	4	1	1	1
3	210	7/2/2077	33	2	1	Marketing	42000	5		1	1	1	2500	1	6			700	3500	2	2	1		1	1	1	1	2	2	Pregnancy test							1	3	1	1		1	2	25	15	4	4	1	1
3	248	7/6/2077	33	2	1	Housewife	8000	5		1	1	4	2500	1	3			700	3500	1	1	1		1	1	1	2	2	1	Orthopedic							1	2	1	1		1	2	20	12	4	1	1	1
3	300	7/13/2077	33	2	1	Business	40000	6	Thakuri	2				1	6			700	3500	1	1	1		1	1	1	1	2	2	gastritis							1	3	1	1		1	1	60	20	1	1	1	1
3	164	7/27/2077	33	2	1	Unemployed	30000	1		2				1	6			700	3500	1	1	1		1	2												2	3	2			1	1	30	30	4	1	1	1
1	637	12/2/2076	34	1	1	Business	25000	2		2				1	6			700	3500	2	1	1		1	1	1	1	1	2	Surgery							1	2	1	1		1	1	20	15	1	1	1	1
1	616	11/29/2076	34	2	2	Business	8000	2		1	1	2	3350	1	5			700	4900	2	1	1		1	1	1	1	1	2	Hypertension							2	2	1	1		1	1	0	10	1	1	1	1
1	370	12/1/2076	34	1	2	Agriculture	200000	1		1	1	3	2500	1	2			700	3500	2	1	1		1	1	1	1	2	2	gastritis							1	15	1	1		1	1	50	15	3	2	1	1
1	361	12/2/2076	34	2	1	Business	12000	1		1	1	2	2500	1	5			700	3500	2	1	1		1	1	1	1	2	2	common illness							1	5	1	1		1	1	100	25	4	1	1	1
1	330	12/1/2076	34	2	3	Foreign employment	10000	1		1	1	2	2500	1	4			700	3500	2	2	1		1	1	1	1	2	2	arthritis, common illness							1	5	1	1		2	1	100	15	1	2	1	1
2	719	7/17/2077	34	1	2	Business	25000	1		2				1	6			700	3500	1	1	1		1	1	1	1	2	2	Urine Check up							2	0	2			1	1	0	15	1	1	1	1
3	240	7/14/2077	34	1	1	Agriculture	50000	5		2				1	6			700	3500	2	1	1		1	1	1	1	1	2	operation, blood test							1	9	1	1		1	2	65	50	4	1	1	1
3	208	7/2/2077	34	1	2	Agriculture	16000	5		1	1	3	2500	1	5			700	3500	2	1	1		1	1	1	1	1	2	GI problem							2	3	1	1		1	2	25	5	1	1	1	1
1	336	11/28/2076	35	1	2	Business	50000	2		1	1	2	3500	1	3			700	3500	1	1	1		1	1	1	1	2	1	Surgery							1	3	2			1	2	200	100	1	2	2	1
1	355	12/1/2076	35	2	1	Business	30000	2		1	1	2	2500	1	5			700	3500	2	3	1		1	1	1	2	2	1	operation							1	20	2			2	2	100	45	4	3	3	1
1	116	7/3/2077	35	1	1	Employed	40000	1		1	3	3	2500	1	4			700	3500	1	1	1		1	1	1	1	1	2	Medicines, Operation							1	2	1	1		1	1	20	20	4	1	2	2
1	382	12/1/2076	35	2	2	Agriculture	20000	1		1	1	2	2500	1	4			700	3500	2	1	1		1	1	1	1	1	2	leg fracture							2	5	1	1		1	1	50	15	2	1	1	1
1	611	11/28/2076	35	1	2	Business	25000	2		1	1	3	2500	1	4			700	5600	2	1	1		1	1	1	1	2	2	Gastritis, medicines							1	5	2			1	1	40	25	1	2	1	1
1	472	12/1/2076	35	1	2	Agriculture	15000	1		2				1	6			700	4200	2	1	1		1	1	1	1	2	2	Gastritis, common illnesses							1	10	1	1		1	1	50	20	3	2	2	2
1	399	11/30/2076	35	2	1	Business	15000	1		1	1	3	2500	1	3			700	3500	2	1	1		1	1	1	1	2	2	common illness							1	10	2			1	1	70	30	3	1	1	1
1	392	11/30/2076	35	2	1	Business	10000	1		2				1	6			700	3500	2	1	1		1	2												2	3	2			1	2	50	20	4	2	2	1
2	669	6/30/2077	35	2	1	Business	40000	1		1	1	2	2500	1	4			700	3500	1	1	1		1	1	1	1	2	2	Sugar							2	0	2			1	2	0	15	4	1	1	1
2	701	7/16/2077	35	2	2	Business	50000	1		1	1	4	2950	1	3			700	4200	1	1	1		1	1	1	1	2	1	Neurological problem							1	4	1	1		1	2	300	120	4	1	1	1
3	285	7/6/2077	35	2	1	Teacher	20000	1		1	1	2	2500	1	6			700	3500	2	1	1		1	1	1	1	2	2	X-ray							1	4	1	1		2	2	100	40	1	1	1	1
3	138	7/16/2077	35	2	1	Business	15000	1		2				1	7			700	3500	1	1	1		1	1	1	1	2	2	Pressure test							1	2	2			1	1	20	15	4	1	1	1
3	124	7/4/2077	35	1	1	Employed	40000	5		1	1	2	2500	1	5			700	3500	1	1	1		1	1	1	1	1	2	Pharmacy, X-ray							1	4	1	1		1	1	50	45	4	1	1	1
3	304	7/13/2077	35	2	2	Business	40000	1		1	3	2	3500	1	5			700	3500	2	1	2		1	1	1	1	2	2	migraine							1	4	1	1		1	1	100	30	1	1	1	1
3	125	7/5/2077	35	1	2	Unemployed	10000	3		1	1	2	0	1	5			0	0	1	1	1		1	1	1	1	2	2	Medicines							1	4	2			1	1	50	45	4	1	1	1
3	241	7/14/2077	35	1	1	Foreign employment	280000	1		2				1	6			700	3500	2	1	1		1	1	1	1	1	2	leg fracture							1	11	1	1		1	2	55	35	4	1	1	1
3	255	7/6/2077	35	2	1	Agriculture	10000	5		1	1	1	2500	1	6			700	3500	2	2	1		1	1	1	1	1	1	GI problem, video x-ray							1	4	1	1		1	2	70	45	1	1	1	3
3	163	7/27/2077	35	2	1	Business	50000	6	Thakuri	2				1	6			700	3500	1	1	1		1	1	1	1	2	2	Common illnesses							1	5	2			1	1	50	50	4	1	1	1
3	133	7/6/2077	35	2	1	Housewife	50000	1		1	1	2	2500	1	6			700	3500	1	1	1		1	1	1	1	2	2	Blood test, common illnesses							1	1	2			1	1	10	10	4	1	1	1
3	141	7/17/2077	35	1	2	Employed	80000	1		1	1	3	4000	1	5			700	5600	1	1	1		1	1	1	1	1	1	Accident							1	3	1	1		1	1	30	30	1	1	1	2
1	623	11/30/2076	36	1	1	Employed	40000	1		1	1	4	2500	1	3			700	3500	2	1	2		1	1	1	1	2	1	Hypertension							1	3	1	1		1	2	50	15	1	1	1	1
1	393	11/30/2076	36	1	1	Business	20000	1		2				1	6			700	3500	2	1	1		1	1	1	1	2	2	common illne4ss							1	5	1	1		1	1	50	30	3	2	1	1
2	713	7/3/2077	36	1	2	Business	50000	1		1	1	4	2500	1	3			700	3500	1	1	1		1	1	1	1	2	1	gastritis, orthopedic							1	6	1	1		1	2	300	120	3	1	1	1
3	230	7/16/2077	36	1	2	Business	30000	3		2				1	6			700	3500	2	1	2		1	1	1	2	2	1	Nerve problem							1	2	1	1		1	2	25	15	4	4	1	1
3	143	7/17/2077	36	1	1	Employed	40000	1		1	1	2	2500	1	5			700	3500	1	1	1		1	1	1	1	1	2	Lab tests, Xray							1	3	1	1		1	1	30	25	4	1	1	1
3	257	7/6/2077	36	2	1	Agriculture	15000	3		1	1	2	2500	1	5			700	3500	2	1	1		1	1	1	1	2	2	hypertensiom							1	2	1	1		1	1	10	5	4	1	1	1
3	308	7/13/2077	36	1	1	Business	30000	1		1	3	2	2500	1	5			700	3500	2	1	1		1	1	1	1	2	2	common illness, tonsil							1	1	1	1		1	1	10	5	1	1	1	1
3	299	7/13/2077	36	1	2	Social worker	45000	1		1	1	2	2500	1	5			700	3500	2	1	1		1	1	1	1	2	2	common illness							1	1	2			1	1	20	10	1	1	1	1
3	323	7/8/2077	36	2	1	Foreign employment	40000	1		1	3	2	2500	1	6			700	3500	2	1	1		1	1	1	1	1	2	Bone fracture, Hypertension, diabetes							2	2	1	1		1	1	30	10	4	1	1	1
1	613	11/28/2076	37	1	2	Foreign employment	42000	2		1	3	2	2500	1	5			700	3500	2	1	2		1	1	1	1	1	2	Piles							1	10	1	1		1	1	40	20	1	2	1	1
2	807	7/6/2077	37	1	1	Agriculture	15000	1		1	1	4	2500	1	3			700	3500	2	1	1		1	1	1	1	2	2	Common body illnesses							1	3	2			1	1	0	15	3	1	1	1
2	659	6/29/2077	37	2	2	Business	40000	1		1	1	4	3000	1	3			700	3500	1	1	1		1	1	1	1	2	2	Body checkup							1	0	2			1	2	0	5	4	1	1	1
3	76	7/2/2077	37	2	1	Governemental job	40000	1		1	1	4	2500	1	3			700	3500	1	1	1		1	1	1	1	1	1	Operation, Fracture, Ear problem							1	3	1	1		1	2	50	15	4	1	1	1
3	298	7/13/2077	37	2	1	Business	30000	1		1	1	2	2500	1	6			700	3500	2	1	1		1	1	1	1	1	2	gastritis, common illness							1	2	1	1		1	1	40	15	4	1	1	1
3	277	7/6/2077	37	2	1	Agriculture	25000	1		1	1	2	2500	1	4			700	3500	2	1	1		1	1	1	1	1	2	Common illnesses, Leg problem							1	1	1	1		1	1	20	10	1	1	1	1
3	206	7/2/2077	37	1	2	Agriculture	84000	3		2				1	6			700	0	2	1	1		1	1	1	1	2	2	blood test, x-ray							2	1	1	1		1	2	10	5	4	1	1	1
1	372	12/1/2076	38	2	1	Business	30000	2		1	1	2	2500	1	4			700	3500	1	1	1		1	1	1	1	2	2	Normal body check up							1	12	2			2	2	250	60	2	2	2	1
1	615	11/28/2076	38	2	1	Hotel	15000	2		1	1	2	2500	1	4			700	3500	2	1	2		1	1	1	1	2	2	Gastritis, Back pain							1	2	2			1	1	150	30	1	1	1	1
1	389	11/30/2076	38	1	2	Business	50000	1		1	1	2	2500	1	4			700	3500	1	2	2		1	1	1	1	1	1	Diabetes							2	1	2			1	1	100	25	3	1	1	1
1	345	12/3/2076	38	2	2	Agriculture	50000	1		1	1	2	2500	1	4			700	4350	2	1	1		1	1	1	1	2	2	common illness, gastritis							1	5	2			1	1	50	70	3	1	1	1
3	321	7/8/2077	38	1	1	Office helper	25000	6	Thakuri	1	1	2	2500	1	5			700	3500	2	1	1		1	1	1	1	2	2	stomach ache							1	3	1	1		1	1	50	25	4	1	1	1
3	326	7/8/2077	38	1	1	Business	40000	1		2				1	6			700	3500	1	1	1		1	1	1	1	2	2	physical body pain, gastritis							1	1	1	1		1	1	10	5	4	1	1	1
3	292	7/6/2077	38	1	1	Worker	2500	1		1	3	2	2500	1	6			700	3500	2	1	1		1	1	1	1	1	2	leg fracture, common illness							1	1	1	1		2	2	15	10	2	1	1	1
3	119	7/3/2077	38	1	1	Employed	40000	1		1	1	2	2500	1	5			700	3500	1	1	1		1	1	1	1	1	2	Emergency							1	2	1	1		1	1	20	20	4	1	1	1
3	114	7/2/2077	38	1	2	Employed	40000	1		1	1	3	2500	1	5			700	3500	1	1	1		1	1	1	1	1	2	Delivery, common illnesses							1	2	1	1		1	1	20	15	4	1	1	1
3	302	7/13/2077	38	2	1	Agriculture	7000	3		1	3	2	0	1	5			0	0	2	1	1		1	1	1	1	2	2	common illness, back pain, insomnia							1	5	1	1		1	1	100	35	3	3	3	3
3	198	7/2/2077	38	2	2	Agriculture	25000	1		2				1	6			700	3500	1	1	1		1	1	1	2	2	1	chest pain							1	3	1	1		1	2	15	10	4	3	1	1
3	152	7/19/2077	38	1	2	Business	100000	1		1	1	2	2500	1	5			700	3500	1	1	1		1	1	1	1	1	2	Blood test, urine test, X-ray							1	3	1	1		1	1	30	25	4	1	1	1
1	351	12/1/2076	39	1	1	Business	50000	1		1	1	3	2500	1	3			700	3500	2	1	1		1	1	1	1	1	2	Pneumonia							2	10	1	1		1	1	50	30	3	2	1	2
1	117	7/3/2077	39	1	1	Employed	30000	1		2				1	7			700	3500	1	1	1		1	1	1	1	1	2	Dressing, medicines							1	2	1	1		1	1	20	20	4	1	1	1
1	391	11/30/2076	39	2	1	Business	10000	2		1	1	3	2500	1	3			700	3500	2	1	1		1	2												2	25	2			2	2	100	50	3	2	2	2
3	121	7/4/2077	39	1	1	Business	40000	5		1	1	2	2500	1	6			700	3500	1	1	1		1	1	1	1	1	2	OPD< IPD,common illnesses							1	3	1	1		1	1	30	40	4	1	1	1
3	316	7/12/2077	39	1	1	Business	30000	1		1	3	2	2500	1	6			700	3500	2	1	1		1	1	1	1	2	2	insomnia, gastritis							2	3	1	1		1	1	60	20	4	1	1	1
3	301	7/13/2077	39	1	1	Business	40000	1		1	1	2	2500	1	5			700	3500	2	1	1		1	1	1	1	1	1	hypertension, asthma							1	4	1	1		1	1	80	30	4	1	1	1
3	310	7/13/2077	39	1	1	Business	40000	6	Thakuri	2				1	6			700	3500	2	1	1		1	1	1	1	2	2	gastritis, asthma							1	3	1	1		1	1	70	30	2	2	2	2
3	148	7/18/2077	39	2	1	Housewife	30000	1		1	1	3	2500	1	4			700	3500	1	1	1		1	1	1	1	1	2	Blood tests, OPD							1	1	1	1		1	2	10	10	4	1	1	1
3	307	7/13/2077	39	1	2	Business	30000	1		1	1	2	0	1	5			700	5600	2	1	1		2							1	1	1	1	2	gastritis, tonsil, body pain	2	3	1	1		1	1	10	40	1	2	2	2
1	358	12/1/2076	40	2	1	Business	10000	2		2				1	6			700	3500	2	2	2		1	1	1	1	1	2	tonsil operation							1	5	2			1	2	100	25	4	1	1	1
1	643	12/3/2076	40	2	1	Housewife	35000	2		1	1	3	2500	1	4			700	3500	2	1	1		1	1	1	1	2	2	Common illnesses							1	3	2			1	1	30	35	4	1	1	1
1	360	12/2/2076	40	2	1	Business	2000	1		2				1	6			700	3500	2	1	1		1	1	1	1	1	2	common illness							1	5	1	1		1	1	100	25	3	1	1	1
1	331	11/28/2076	40	1	1	Agriculture	25000	2		1	1	2	2500	1	3			700	3500	1	1	1		1	2												1	2	2			1	2	50	15	2	2	2	2
1	364	12/3/2076	40	2	1	Labour	15000	3		2				1	6			700	3500	2	3	2		1	2												2	2	2			2	2	50	30	3	2	3	1
3	147	7/18/2077	40	1	2	Employed	60000	1		1	1	3	2500	1	4			700	3500	1	1	1		1	1	1	1	1	2	X-ray, pressure							1	1	1	1		1	1	10	10	4	1	4	1
3	136	7/16/2077	40	2	1	Housewife	40000	1		1	1	2	2500	1	6			700	3500	1	1	1		1	1	1	1	2	2	X-ray							1	1	1	1		1	1	10	5	4	1	1	1
3	123	7/4/2077	40	1	1	Employed	40000	1		1	1	3	2500	1	4			700	3500	1	1	1		1	1	1	1	1	2	Lab tests, Delivery							1	3	1	1		1	1	30	25	4	1	1	1
3	128	7/5/2077	40	1	1	Employed	50000	1		1	1	3	2500	1	5			700	3500	1	1	1		1	1	1	1	1	2	Common illnesses, X-ray							1	3	1	1		2	2	30	30	4	1	1	1
3	161	7/26/2077	40	2	1	Business	30000	6	Thakuri	2				1	6			700	3500	1	1	1		1	1	1	1	2	2	Common illnesses							2	3	2			1	1	20	30	4	1	1	1
3	145	7/17/2077	40	1	2	Business	50000	1		1	1	3	3500	1	5			700	4900	1	1	1		1	1	1	1	2	2	Common illnesses							2	2	1	1		1	1	15	15	4	1	4	1
3	303	7/13/2077	40	2	1	Agriculture	15000	1		1	1	2	2500	1	5			700	3500	2	2	2		1	1	1	1	2	2	common illness, back pain							1	2	1	1		1	1	30	10	4	1	1	1
3	315	7/12/2077	40	1	1	Agriculture	8000	2		1	1	3	2500	1	4			500	2500	2	1	1		1	1	1	1	2	2	common illness							1	3	1	1		1	1	80	20	1	1	1	1
3	179	8/3/2077	40	2	1	Housewife	25000	1		1	1	1	2500	1	6			700	0	1	1	1		3							1	1	1	2	2	Ptegnancy test	1	4	1	1		1	1	40	35	4	3	2	2
2	649	6/28/2077	41	1	1	Teacher	30000	1		1	1	4	2500	1	4			700	3500	1	1	1		1	1	1	1	1	1	OPD							2	0	1	1		1	1	80	60	3	1	1	1
3	264	7/4/2077	41	1	2	Teacher	35000	1		1	2	4	4000	1	3			700	5600	2	1	1		1	1	1	1	2	2	Blood test, Video X-ray							1	11	1	1		1	1	50	60	1	1	1	1
1	356	12/1/2076	42	1	1	Business	30000	2		1	1	2	2500	1	5			700	3500	2	3	1		1	1	1	2	2	1	Surgery							1	1	2			2	2	0	10	4	3	3	1
1	471	12/1/2076	42	1	1	Unemployed	0	2		1	1	3	2500	1	3			700	3500	1	1	1		1	1	1	1	1	1	Kidney stone							2	10	1	1		1	1	50	30	3	2	2	1
1	631	12/1/2076	42	2	1	Business	25000	2		1	1	3	2500	1	4			700	3500	2	1	1		1	1	1	1	2	2	Allergy, common tests							1	3	1	1		1	1	30	45	3	1	2	2
2	699	7/3/2077	42	1	2	Reporter	40000	1		1	1	4	3000	1	3			700	4200	1	1	1		1	1	1	1	1	1	Appendicitis							1	0	1	1		1	2	0	0	4	1	1	1
3	263	7/4/2077	42	2	2	Agriculture	10000	1		1	2	1	2500	1	6			700	3500	2	2	2		1	1	1	1	2	2	Gastritis							1	5	2			1	2	70	30	4	1	1	1
1	644	12/3/2076	43	1	1	Teacher	35000	2		1	1	2	2500	1	5			700	3500	2	1	1		1	1	1	1	2	1	Pnuemonia, body checkup							1	8	1	1		1	1	50	15	1	1	1	1
1	398	11/30/2076	43	1	1	Driver	10000	3		1	1	3	2500	1	2			700	3500	2	1	1		1	1	1	1	2	2	COMMON ILLNESS							1	1	1	1		1	1	50	30	4	1	1	1
1	363	12/3/2076	43	1	2	Agriculture	10000	1		1	1	2	2500	1	4			700	3500	2	3	2		1	1	1	1	2	2	body check up							1	3	2			2	2	250	100	2	2	2	1
2	729	7/17/2077	43	2	2	Housewife	20000	1		1	1	2	3000	1	6			700	4200	1	1	1		1	1	1	1	2	2	pressure, medicine							1	0	2			1	1	0	15	3	1	3	1
3	196	7/17/2077	43	1	1	Agriculture	12000	1		1	1	2	2500	1	5			700	3500	1	1	2		1	1	1	1	2	2	Blood test, X-ray							1	1	1	1		1	1	15	5	4	1	1	1
3	223	7/4/2077	43	1	1	Agriculture	15000	1		1	1	2	2500	1	6			700	3500	1	1	1		1	1	1	1	2	2	back ache							1	10	1	1		1	1	20	25	4	1	1	1
1	614	11/28/2076	44	2	1	Business	10000	2		2				1	6			700	3500	2	1	1		1	1	1	1	2	2	Gastritis, common lab tests							1	4	2			1	1	10	5	4	1	1	1
2	769	7/4/2077	44	2	2	Housewife	5000	1		1	1	4	0	1	3			0	0	2	1	1		1	1	1	1	2	2	typhoid							2	0	2			1	1	0	15	4	1	1	1
2	658	6/28/2077	44	1	2	Business	10000	2		1	1	2	2500	1	6			700	3500	1	1	1		1	1	1	1	2	2	Thyroid, Diabetes, Pressure							2	0	1	1		1	1	0	10	3	1	1	1
3	245	7/14/2077	44	2	1	Teacher	15000	1		1	1	2	2500	1	6			700	3500	2	2	1		1	1	1	1	2	2	blood test, pregnency test							1	5	1	1		1	2	55	30	4	4	1	1
1	629	12/1/2076	45	2	1	Housewife	40000	1		2				1	6			700	3500	2	1	1		1	1	1	1	2	2	Minor injury							1	4	1	1		1	1	20	10	1	2	1	1
1	474	12/1/2076	45	1	2	Business	20000	2		1	1	3	2500	1	3			700	5600	2	1	2		1	1	1	1	1	1	Heart attack							1	5	1	1		1	1	50	20	4	1	1	1
1	378	12/1/2076	45	1	1	Business	15000	2		1	1	2	2500	1	5			700	3500	2	1	1		1	1	1	1	2	2	common illness							1	20	1	1		2	1	100	30	2	2	2	2
2	715	7/3/2077	45	2	1	Housewife	30000	1		1	1	3	2500	1	4			700	3500	1	1	1		1	1	1	1	2	2	Uric acid							1	2	1	1		1	1	0	15	4	1	1	1
2	741	7/16/2077	45	2	2	Agriculture	20000	1		1	1	3	2500	1	4			700	3500	2	1	1		1	1	1	1	2	1	shoulder pain, medicines							1	5	2			1	1	0	15	3	1	1	1
2	681	7/1/2077	45	2	1	Business	30000	1		1	1	4	2500	1	3			700	3500	1	1	1		1	1	1	1	2	2	Common body check-up							1	0	2			1	2	0	15	4	1	1	1
3	155	7/20/2077	45	2	1	Housewife	30000	1		1	1	2	2500	1	6			700	3500	1	1	1		1	1	1	1	2	2	Lab tests							1	2	1	1		1	1	20	20	4	1	1	1
3	228	7/16/2077	45	1	1	Agriculture	12000	5		2				1	6			700	3500	1	3	1		1	1	1	2	1	2	Heart Problem							1	4	1	1		1	2	25	12	4	3	3	1
3	233	7/14/2077	45	2	1	Housewife	10000	5		1	1	1	2500	1	3			700	3500	2	1	1		1	1	1	1	2	1	GI problem							1	12	1	2	Didn't cure	1	2	45	35	4	4	1	1
3	151	7/19/2077	45	1	1	Business	60000	1		1	1	2	2500	1	5			700	3500	1	1	1		1	1	1	1	1	1	Delivery, Osteoporesis							1	1	1	1		1	1	10	5	4	1	1	1
3	236	7/14/2077	45	2	1	Agriculture	8000	5		1	1	1	2500	1	6			700	3500	2	2	2		1	1	1	1	2	2	Common tests							1	5	1	2	Cured	2	1	15	25	4	1	1	1
3	249	7/6/2077	45	1	1	Unemployed	0	5		2				1	6			700	3500	1	1	1		1	1	1	1	2	2	commom test							1	3	1	1		1	1	15	5	1	1	1	1
1	626	12/1/2076	46	1	1	Labour	10000	3		1	1	2	0	1	5			0	0	2	1	1		1	1	1	1	2	2	Common illnesses							1	2	2			1	1	0	10	2	1	2	1
1	359	12/1/2076	46	2	1	Business	10000	1		2				1	6			0	0	2	1	1		1	2												2	5	2			1	1	100	25	3	1	1	1
2	808	7/7/2077	46	1	1	Agriculture	60000	1		1	1	4	2500	1	3			700	3500	2	1	1		1	1	1	1	2	1	Accident							1	0	1	1		1	1	0	15	3	2	2	2
3	178	8/3/2077	46	2	1	Housewife	15000	2		1	1	1	2500	1	6			700	3500	1	1	1		1	1	1	1	2	2	Video X-ray, Stomachache							1	9	1	1		1	1	40	35	4	2	2	2
3	175	8/3/2077	46	2	1	Housewife	15000	1		1	1	1	2500	1	5			700	3500	1	1	2		1	1	1	2	1	2	Video X-ray							1	5	2			1	1	25	20	4	2	1	1
1	645	12/3/2076	47	2	2	Housewife	60000	2		1	1	2	2500	1	5			700	3500	2	1	2		1	1	1	1	1	2	Delivery, common body illnesses							1	5	1	1		1	1	50	30	1	1	1	1
1	394	11/30/2076	47	2	2	Business	2000	2		2				1	6			700	3500	2	1	1		1	1	1	1	2	2	common illness, gastritis							1	2	1	1		1	1	50	20	3	1	2	2
2	737	7/16/2077	47	2	1	Housewife	15000	1		2				1	7			700	3500	1	1	1		1	1	1	1	2	2	Medicines							1	2	2			1	1	0	5	4	1	1	1
3	267	7/4/2077	47	2	2	Agriculture	10000	1		1	1	4	2950	1	3			700	4200	2	2	1		1	1	1	1	2	2	GI problem, common illnesses							1	4	1	1		2	2	80	35	1	1	1	1
3	295	7/13/2077	47	1	1	Agriculture	10000	6	Thakuri	1	3	1	2500	1	6			700	3500	2	1	1		1	1	1	2	2	2	back pain							1	2	1	1		1	1	30	25	4	1	1	1
1	381	12/1/2076	48	1	2	Agriculture	15000	2		1	1	2	2500	1	4			700	3500	2	1	1		1	1	1	1	2	2	hypertension, heart disease							1	20	1	1		1	1	190	50	3	2	2	2
1	388	11/29/2076	48	1	1	Business	20000	2		1	1	2	2500	1	5			700	3500	2	3	2		1	1	1	1	2	2	common test, fracture							1	8	2			2	2	100	60	2	3	3	1
1	332	11/28/2076	48	1	2	Agriculture	35000	2		1	1	1	2500	1	6			700	4700	1	1	2		1	1	1	1	2	2	blood test, sugar test							2	7	2			1	1	45	60	1	2	3	1
2	703	7/3/2077	48	2	1	Housewife	15000	1		1	1	2	2500	1	5			700	3500	1	1	1		1	1	1	1	2	2	Thyroid checkup							1	2	2			1	1	0	15	4	1	1	1
2	711	7/3/2077	48	1	1	Governemental job	50000	1		1	1	4	2500	1	3			700	3500	1	1	1		1	1	1	1	2	2	Medicines							1	2	2			1	2	0	10	4	1	1	1
3	146	7/18/2077	48	1	1	Business	50000	1		1	1	4	2500	1	4			700	3500	1	1	1		1	1	1	1	1	1	Operation, Medicines, lab tests							2	2	1	1		1	1	20	15	4	1	1	1
3	127	7/5/2077	48	1	1	Labour	10000	5		1	1	3	0	1	4			0	0	1	1	1		1	1	1	1	2	2	Dressing							1	2	1	1		1	1	20	15	4	1	1	1
3	306	7/13/2077	48	2	1	Foreign employment	30000	1		1	2	1	2500	1	5			700	3500	2	2	2		1	1	1	1	2	2	asthma							1	2	1	1		1	1	20	15	4	1	1	1
3	185	8/2/2077	48	1	1	Lawyer	50000	1		1	1	2	2500	1	5			700	3500	1	1	1		1	2												1	12	2			1	2	35	25	4	2	1	3
3	162	7/27/2077	48	1	1	Business	60000	1		2				1	7			700	3500	1	1	1		1	2												2	2	2			1	1	20	15	4	1	1	1
1	353	12/1/2076	49	2	1	Business	5000	2		1	1	2	2500	1	4			700	3500	2	1	1		1	1	1	1	1	2	eye problem							1	5	1	2	cured	1	1	100	15	2	1	1	3
2	725	7/17/2077	49	2	2	Business	50000	2		1	1	3	2950	1	4			700	4200	1	1	1		1	1	1	1	2	2	hand pain							2	0	2			1	2	0	5	1	1	1	1
3	186	8/2/2077	49	2	2	Worker	25000	1		1	1	1	0	1	6			0	0	1	1	1		1	1	1	1	2	2	Common tests							1	10	1	1		1	1	35	25	4	2	1	1
1	380	12/1/2076	50	1	2	Social worker	25000	2		1	1	2	2500	1	4			700	3500	2	1	1		1	1	1	1	2	2	common test							1	15	2			1	1	100	30	3	2	2	2
2	661	6/29/2077	50	2	1	Housewife	20000	2		1	1	1	3500	1	6			700	3500	1	1	1		1	1	1	1	1	2	Thyroid, allergy, delivery							1	2	1	1		2	1	0	10	4	1	1	1
2	753	7/3/2077	50	2	2	Agriculture	20000	1		1	1	4	2500	1	3			700	3500	2	1	1		1	1	1	1	2	2	medicine, check up							2	0	2			2	2	0	15	1	1	3	1
2	709	7/3/2077	50	1	2	Business	70000	2		1	1	3	2500	1	4			700	4200	1	1	1		1	1	1	1	2	2	Heart related problem							1	0	2			1	2	0	7	1	1	1	1
3	176	8/3/2077	50	1	2	Worker	35000	2		1	1	2	5600	1	6			0	0	1	1	1		1	1	1	2	1	2	Respiratory problem							1	3	1	1		1	1	55	40	4	2	2	2
3	122	7/4/2077	50	1	2	Unemployed	50000	1		1	1	3	4500	1	5			700	6300	1	1	1		1	1	1	1	1	1	Pharmacy, OPD							1	3	1	1		1	1	30	40	4	1	1	1
3	130	7/6/2077	50	1	1	Business	60000	1		1	1	4	2500	1	4			700	3500	1	1	1		1	1	1	1	1	1	Operation, lab tests							1	2	1	1		1	1	20	15	4	1	1	1
3	137	7/16/2077	50	1	2	Business	5000	6	Thakuri	1	1	3	2500	1	4			700	3500	1	1	1		1	1	1	1	2	2	Medical checkup							1	2	1	1		1	1	20	15	4	2	2	2
3	160	7/26/2077	50	1	2	Unemployed	10000	3		1	1	3	0	1	4			0	0	1	1	1		1	1	1	1	2	2	Health check up							2	5	2			1	1	50	45	3	1	1	2
3	180	8/3/2077	50	2	1	Housewife	25000	1		1	1	2	2500	1	5			700	3500	1	1	1		1	1	1	2	1	2	Dog bite							1	8	1	1		1	1	45	30	4	2	2	2
3	311	7/13/2077	50	2	2	Labour	30000	2		1	1	2	3500	1	6			700	4200	1	1	1		1	1	1	1	2	2	diarrhoea, pills							2	2	1	1		1	1	40	20	1	1	1	1
3	319	7/12/2077	50	2	2	Business	40000	1		1	1	4	4625	1	3			700	0	2	3	1		1	1	1	2	2	2	common illness							1	3	1	1		1	1	70	30	1	1	1	1
3	237	7/14/2077	50	2	1	Unemployed	8000	1		1	1	2	2500	1	6			700	3500	1	2	1		1	1	1	1	2	2	Back pain							1	1	1	1		1	2	25	15	4	3	1	1
3	203	7/2/2077	50	2	1	Agriculture	8000	3		1	2	2	0	1	6			0	0	2	1	1		3													1	2	2			2	2	50	20	4	3	1	1
1	341	12/3/2076	51	1	2	Labour	25000	2		2				1	6			700	3500	1	2	1		1	1	1	1	2	1	hypertension							1	7	1	1		1	2	70	25	3	2	1	1
1	348	12/2/2076	51	2	2	Unemployed	0	3		2				1	6			700	3500	2	1	1		1	1	1	1	2	2	common test							2	10	1	1		1	1	100	30	2	1	1	1
2	758	7/4/2077	51	2	1	Agriculture	50000	1		2				1	7			700	3500	2	1	1		1	1	1	1	2	2	Uterine prolapse							1	0	1	1		1	2	0	10	4	1	3	1
2	806	7/6/2077	51	1	2	Office helper	200000	1		1	1	2	2500	1	5			700	3500	2	1	1		1	1	1	1	2	2	Knee problem							2	2	2			1	1	0	10	4	1	1	1
3	72	7/19/2077	51	2	1	Unemployed	0	1		1	3	1	2500	1	5			700	3500	1	1	1		1	1	1	2	1	1	Severe Headache							1	4	1	1		1	1	35	15	4	1	1	1
3	275	7/6/2077	51	2	2	Agriculture	8000	3		1	1	1	2500	1	6			700	3500	2	1	1		2													1	16	1	1		1	1	160	45	1	1	1	1
1	347	12/2/2076	52	1	1	Agriculture	12000	1		1	1	2	2500	1	4			700	3500	1	1	2		1	1	1	1	1	2	pregnancy, tonsil							1	3	2			1	1	200	30	3	3	2	2
1	473	12/1/2076	52	1	2	Business	20000	2		1	1	2	2500	1	4			700	5600	2	2	2		1	1	1	1	2	1	Neurological problem							1	3	1	1		1	2	50	20	4	4	1	2
1	384	11/29/2076	52	1	2	Pension	50000	1		1	1	3	2500	1	2			700	3500	1	1	1		1	1	1	1	2	1	delivery, blood test							1	3	1	1		2	1	50	5	3	2	2	1
2	716	7/3/2077	52	2	1	Housewife	30000	1		1	1	3	2500	1	4			700	3500	1	1	1		1	1	1	1	1	2	snake bite, medicines							1	10	1	1		1	1	150	30	1	1	1	1
2	817	7/8/2077	52	1	2	Agriculture	5000	1		1	1	3	0	1	5			0	0	2	1	1		1	1	1	1	2	2	Pressure							2	0	2			1	1	0	15	1	1	1	1
2	752	7/3/2077	52	1	1	Agriculture	70000	1		2				1	7			700	3500	2	1	1		1	1	1	1	2	2	piles							1	0	2			1	2	0	10	1	1	1	1
2	799	7/6/2077	52	1	2	Agriculture	20000	1		1	1	4	2500	1	3			700	3500	2	1	1		1	1	1	1	2	2	common illness							1	0	2			2	1	0	15	1	1	1	1
2	809	7/7/2077	52	2	2	Agriculture	150000	1		1	1	2	2500	1	5			700	3500	2	1	1		1	1	1	1	1	1	Accident, body check-up							2	0	1	1		1	1	0	15	3	1	1	1
3	220	7/3/2077	52	2	1	Agriculture	15000	5		1	1	3	2500	1	5			700	3500	3	1	2		1	1	1	2	1	2	Respiratory problem							1	1	1	1		1	2	25	15	4	1	1	1
3	165	7/27/2077	52	2	2	Business	50000	1		2				1	7			700	4200	1	1	1		1	2												2	2	2			1	1	20	15	4	1	1	1
3	212	7/3/2077	52	2	1	Agriculture	5000	1		1	1	4	2500	1	4			700	3500	1	2	2		2							1	1	1	2	2	common illness	2	5	1	1		1	2	60	40	4	1	1	1
2	776	7/4/2077	53	2	1	Agriculture	25000	1		1	1	3	2500	1	5			700	3500	2	1	1		1	1	1	1	2	2	Medicines							1	0	2			1	2	0	50	1	1	1	1
3	253	7/6/2077	53	1	1	Agriculture	5000	1		1	1	4	2500	1	3			700	3500	1	1	1		1	1	1	1	2	2	UTI							1	6	1	1		1	1	10	8	2	1	1	2
3	221	7/4/2077	53	2	1	Housewife	18000	3		1	1	4	2500	1	3			700	3500	3	1	1		1	1	1	2	2	1	GI Problem							1	2	1	1		1	2	100	60	4	1	1	1
3	201	7/2/2077	53	2	1	Agriculture	10000	2		1	2	2	0	1	5			0	0	1	1	1		1	1	1	2	1	2	eye problem							1	12	1	1		1	1	50	35	4	4	1	1
3	224	7/4/2077	53	1	1	Agriculture	0	5		1	1	2	2500	1	6			700	3500	1	2	1		1	1	1	1	1	2	appendicites							1	5	1	1		1	1	55	30	4	3	1	1
3	280	7/6/2077	54	2	1	Agriculture	10000	1		1	1	4	2500	1	3			700	3500	2	1	1		1	1	1	1	2	2	X-ray, Gastric, anorexia							1	4	1	1		2	2	100	40	2	1	1	1
3	195	7/18/2077	54	1	2	Agriculture	45000	1		2				1	7			700	3500	1	1	1		1	1	1	2	1	2	Orthopedic							1	2	1	1		1	1	35	15	4	1	1	4
3	218	7/3/2077	54	2	1	Housewife	15000	3		1	1	2	2500	1	6			700	3500	2	1	1		1	1	1	1	2	1	diabetes, blood and urine test							1	5	1	1		1	2	15	5	4	1	1	1
3	204	7/2/2077	54	2	1	Foreign employment	45000	1		1	1	3	2500	1	4			700	3500	1	1	1		1	1	1	1	2	2	common tests							1	12	2			1	2	110	75	4	1	1	1
3	244	7/14/2077	54	2	1	Agriculture	11000	5		2				1	6			700	3500	1	2	1		1	1	1	1	2	2	back problem							1	1	1	1		1	1	15	5	4	1	1	1
3	305	7/13/2077	54	2	1	Business	27000	1		2				1	6			700	3500	2	1	1		1	1	1	1	2	2	anorexia							1	3	1	1		1	1	60	15	1	1	1	1
1	366	12/3/2076	55	2	1	Agriculture	30000	2		1	1	3	2500	1	4			865	3500	2	1	1		1	1	1	1	2	2	back pain							1	1	1	1		2	2	20	3	3	2	3	2
1	374	12/1/2076	55	2	2	Agriculture	1500	2		1	1	3	2500	1	2			700	3500	2	1	1		1	2												1	25	2			2	1	100	15	3	2	2	3
1	396	11/30/2076	55	2	1	Agriculture	10000	1		1	1	2	2500	1	4			700	5600	2	2	2		1	2												1	15	2			2	2	300	90	2	2	2	2
2	730	7/17/2077	55	1	1	Office helper	35000	1		1	1	4	2500	1	3			700	3500	1	1	1		1	1	1	1	2	2	lab test							2	0	2			1	2	0	10	4	1	1	1
2	771	7/4/2077	55	1	1	Teacher	30000	1		1	1	3	2500	1	5			700	3500	2	1	1		1	1	1	1	2	2	common illness							2	2	2			2	1	50	60	1	1	1	1
3	213	7/3/2077	55	2	1	Agriculture	9000	5		1	1	2	2500	1	5			700	3500	2	1	1		1	1	1	1	1	2	Stomach pain, video x-ray							2	4	1	1		1	2	20	15	4	1	1	1
3	199	7/2/2077	55	1	2	Agriculture	20000	1		1	2	3	0	1	5			0	0	2	1	1		1	1	1	1	1	2	Respiratory problem							1	1	1	2	unable to go	1	1	15	5	4	3	1	1
3	139	7/17/2077	55	1	1	Retired	100000	6	Thakuri	1	1	3	2500	1	4			700	3500	1	1	1		1	1	1	1	2	2	Medical check-up							1	1	1	1		1	1	10	10	4	1	1	1
3	166	7/27/2077	55	1	2	Unemployed	100000	1		1	1	4	2500	1	4			700	3500	1	1	1		1	1	1	1	1	1	Heart related, nerve related							1	2	1	1		1	1	20	15	4	1	4	1
3	183	8/2/2077	55	1	2	Foreign employment	45000	3		1	1	1	0	1	6			0	0	1	1	1		3													1	5	2			1	1	40	30	4	2	2	1
1	344	12/2/2076	56	2	1	Unemployed	20000	1		1	1	2	1250	1	4			250	2500	2	1	1		1	1	1	1	2	2	back pain, common tests							2	7	1	1		2	2	100	30	3	3	2	2
2	786	7/6/2077	56	1	2	Agriculture	5000	1		1	1	2	2500	1	5			700	3500	2	1	1		1	1	1	1	2	2	check up, medicine							1	0	2			1	2	0	15	1	1	1	1
2	250	6/28/2077	57	1	1	Poultry farm	40000	1		1	1	3	2500	1	4			700	3500	1	1	1		1	1	1	1	1	1	OPD							2	0	1	1		1	1	50	60	3	1	1	1
2	756	7/4/2077	57	2	2	Agriculture	10000	1		1	1	3	2500	1	4			700	3500	2	1	1		1	1	1	1	2	2	Medicines							2	0	2			2	2	0	15	1	1	1	1
3	287	7/6/2077	57	1	1	Agriculture	15000	6	Thakuri	1	1	3	2500	1	5			700	3500	2	1	1		1	1	1	1	1	2	x-ray, common illness							1	4	1	1		2	2	100	40	1	1	1	4
1	636	12/1/2076	58	1	1	Business	40000	1		1	1	2	2500	1	5			700	3500	2	1	1		1	1	1	1	2	2	Common lab tests, typhoid							2	1	1	1		1	1	0	15	2	2	2	1
2	743	7/16/2077	58	2	2	Agriculture	20000	1		1	1	3	2500	1	4			700	4200	2	1	1		1	1	1	1	2	1	thyroid							1	2	1	1		1	1	0	30	4	1	1	1
3	296	7/13/2077	58	1	1	Agriculture	5000	5		2				1	6			700	3500	2	1	1		1	1	1	1	2	2	gastritis, nerve related							1	2	1	1		1	1	30	15	1	1	1	1
3	202	7/2/2077	58	1	1	Agriculture	5000	2		2				1	6			700	3500	1	1	1		1	1	1	2	1	1	gall bladder stone, video x-ray							1	11	1	2	busy schedule	1	2	15	5	4	1	1	1
1	646	12/3/2076	59	2	1	Housewife	35000	2		1	1	1	2500	1	6			700	3500	2	1	1		1	1	1	1	2	2	Common body checkup, medicines							2	4	2			1	1	40	25	1	3	3	3
2	751	7/3/2077	59	2	2	Agriculture	5000	1		1	1	3	2500	1	4			700	3500	2	1	1		1	1	1	1	1	1	pressure, thyroid							1	0	1	1		1	2	0	15	1	1	1	1
2	750	7/3/2077	59	2	2	Peon	15000	1		1	1	3	2500	1	4			700	3500	2	1	1		1	1	1	1	2	2	Medicines							1	2	2			1	1	0	15	1	1	1	1
3	322	7/8/2077	59	2	1	Business	25000	6	Thakuri	1	1	2	2500	1	5			700	3500	2	2	2		1	1	1	1	1	2	headache, pneumonia							1	1	1	1		1	1	10	5	4	1	1	1
1	369	12/1/2076	60	2	1	Pension	20000	2		1	1	2	2500	1	4			700	5600	2	3	2		1	1	1	1	2	1	orthodontic							1	8	2			2	2	150	70	2	2	2	1
1	352	12/1/2076	60	1	1	Agriculture	20000	2		1	1	2	2500	1	4			700	3500	2	1	1		1	1	1	1	1	2	leg fracture							1	26	1	1		1	1	150	90	2	2	1	1
1	638	12/2/2076	60	2	1	Unemployed	35000	2		2				1	5			700	3500	2	2	1		1	1	1	1	2	1	GI problem							2	0	1	1		1	1	0	10	1	3	3	1
1	383	12/1/2076	60	1	1	Agriculture	40000	2		1	1	2	2500	1	4			700	3500	2	1	2		1	1	1	1	2	2	common test, video x-ray							1	15	2			1	1	150	60	2	2	2	1
2	738	7/16/2077	60	1	1	Agriculture	20000	1		1	1	4	2500	1	3			700	3500	1	1	1		1	1	1	1	2	2	sugar, pressure							1	2	2			1	1	0	30	4	1	1	1
2	717	7/3/2077	60	1	1	Office helper	50000	1		1	1	2	2500	1	5			700	3500	1	1	1		1	1	1	1	2	2	inguinal hornia							1	2	1	1		1	1	0	15	4	1	1	1
3	177	8/3/2077	60	1	1	Agriculture	30000	1		1	1	2	2500	1	5			700	3500	1	1	1		1	1	1	1	2	2	Stomachache							1	8	2			1	1	50	35	4	2	1	2
1	375	12/1/2076	61	1	1	Retired	2500	2		2				1	6			700	3500	2	1	1		1	1	1	1	2	2	gastritis							1	25	1	1		1	1	150	40	3	2	2	2
2	773	7/4/2077	61	2	1	Agriculture	15000	1		1	1	4	2500	1	3			700	3500	2	1	1		1	1	1	1	2	1	common illness, operation, leg fracture							1	0	1	1		1	1	0	15	4	1	1	1
1	397	11/30/2076	62	2	1	Agriculture	16000	1		1	1	2	2500	1	4			700	3500	2	1	1		1	1	1	2	2	1	Pneumonia							1	20	1	1		1	1	50	10	3	2	2	2
1	346	12/2/2076	63	1	2	Agriculture	2000	1		1	1	2	2500	1	4			250	2900	1	1	1		1	1	1	1	2	2	blood test, urine test							2	20	1	1		1	2	200	60	4	3	2	3
1	647	12/3/2076	64	1	1	Retired	100000	2		1	1	3	2500	1	4			700	3500	2	1	1		1	1	1	1	1	1	Bone fracture, Gastritis							1	1	1	1		1	1	0	10	4	3	1	1
1	390	11/30/2076	64	2	1	Allowance	4000	1		1	1	2	2500	1	4			700	3500	1	2	2		1	1	1	1	1	2	back pain, heart disease							2	10	2			1	1	150	60	3	1	1	1
2	700	7/3/2077	64	1	1	Office helper	50000	1		1	1	3	2500	1	4			700	3500	1	1	1		1	1	1	1	2	2	Check-up							1	0	2			1	1	0	30	4	1	1	1
2	800	7/6/2077	65	2	1	Agriculture	20000	1		1	1	4	2500	1	3			700	3500	2	1	1		1	1	1	1	2	2	gastritis							2	0	2			1	2	0	20	3	1	4	1
3	235	7/14/2077	65	2	1	Agriculture	8000	5		1	1	1	2500	1	6			700	3500	2	1	1		1	1	1	2	2	1	Vdeo X-ray, Blood test							1	2	2			1	2	35	25	4	1	1	1
2	651	6/28/2077	66	2	2	Housewife	35000	1		1	1	5	3000	1	3			700	4200	1	1	1		1	1	1	1	2	2	X-ray							1	0	2			1	1	0	10	4	1	1	1
2	648	6/28/2077	67	1	2	Agriculture	40000	1		1	1	4	3000	1	4			700	4200	1	1	1		1	1	1	1	2	2	Medicines							1	0	2			1	2	0	10	4	1	1	1
2	692	7/2/2077	67	1	2	Retired	40000	2		2				1	7			700	3500	1	1	1		1	1	1	1	2	2	Health check-up							1	0	2			1	1	0	5	3	1	1	1
2	778	7/4/2077	68	1	2	Agriculture	25000	1		1	1	3	2500	1	5			700	4200	2	1	1		1	1	1	1	2	2	Medicines							1	0	2			1	1	0	15	3	1	1	1
3	191	7/18/2077	68	2	1	Housewife	5000	1		1	1	4	2500	1	4			700	3500	1	1	1		1	1	1	1	2	2	Gastritis							1	10	1	1		1	1	70	65	4	1	1	1
1	354	12/1/2076	69	2	2	Business	8000	2		1	1	2	2500	1	4			700	4900	2	1	2		1	1	1	1	1	2	heart related problem, hypertension							2	10	1	1		1	1	100	45	4	1	1	1
3	193	7/18/2077	69	2	1	Unable to work	5000	3		1	1	3	2500	1	5			700	3500	2	1	1		1	1	1	1	2	2	Respiratory problrm							1	12	1	1		1	1	60	45	4	1	3	1
3	190	7/18/2077	69	1	1	Agriculture	15000	1		1	1	4	2500	1	4			700	3500	2	3	1		1	1	1	2	1	2	Respiratory problem							1	5	2			1	2	25	35	4	1	1	1
3	246	7/6/2077	69	2	1	Agriculture	15000	1		1	1	4	2500	1	3			700	3500	1	1	1		1	1	1	2	1	2	Respiratory problem							1	6	1	2	non curable	1	1	20	10	4	1	1	1
2	689	7/2/2077	70	2	2	Unemployed	20000	2		2				1	7			700	3500	1	1	1		1	1	1	1	2	1	Eye problem. Video X-ray, blood test							2	0	1	1		1	1	0	5	3	1	1	1
3	140	7/17/2077	70	1	2	Retired	50000	6	Thakuri	1	2	4	2500	1	4			3500	3500	1	2	2		1	1	1	1	1	1	Operataion, hypertension							1	2	1	1		1	1	20	15	4	1	4	1
2	772	7/4/2077	72	1	2	Agriculture	10000	1		1	1	3	2500	1	5			700	3500	2	1	1		1	1	1	1	2	2	video x-ray, medicine							2	0	2			2	2	0	15	1	1	1	1
2	688	7/2/2077	73	2	2	Retired	20000	2		1	1	3	2500	1	4			700	4200	1	1	1		1	1	1	1	1	2	Pressure							2	0	1	1		1	1	0	20	4	1	1	1
2	739	7/16/2077	73	2	1	Unemployed	30000	1		1	2	3	0	1	5			0	0	2	1	1		1	1	1	1	2	2	Medicines							2	4	2			2	2	0	20	1	1	3	1
2	787	7/6/2077	73	2	2	Unemployed	5000	1		1	1	3	0	1	4			0	0	2	1	1		1	1	1	1	2	2	gastritis							2	0	2			1	1	0	15	2	1	3	1
1	365	12/3/2076	74	1	2	Agriculture	10000	1		1	1	3	2500	1	4			700	3500	2	1	1		1	1	1	1	2	2	common illness							1	1	2			2	1	20	3	2	1	2	2
3	272	7/5/2077	75	1	1	Unemployed	10000	6	Thakuri	1	1	1	2500	1	6			700	3500	3	1	1		1	1	1	1	1	2	Asthma, Diabetes							1	5	1	1		2	2	100	60	2	2	2	2
2	714	7/3/2077	76	2	1	Unemployed	0	1		1	2	2	0	1	5			0	0	1	1	1		1	1	1	1	2	2	gastritis, back pain, nerve related							1	3	2			1	1	0	30	4	1	1	1
1	343	12/3/2076	77	2	2	Agriculture	12000	2		1	1	2	2500	1	5			700	3500	2	1	1		1	1	1	1	2	2	blood test, common illness							2	2	1	1		1	1	0	10	3	1	2	1
3	274	7/5/2077	77	1	2	Foreign employment	10000	5		1	1	1	3400	1	6			700	3500	2	1	1		1	1	1	1	2	2	Back pain							1	2	1	1		1	1	50	20	2	1	1	1
3	250	7/6/2077	78	1	2	Unemployed	25000	5		1	1	2	0	1	6			0	0	2	1	1		1	1	1	2	1	2	Respiratory problem							1	6	1	1		1	1	20	12	2	1	1	1
2	678	7/1/2077	79	1	2	Astrologer	100000	1		1	1	2	2500	1	5			700	3500	1	1	1		1	1	1	1	2	2	Medicine, therapy for grandson							2	0	1	1		1	2	0	15	4	1	1	1
2	660	6/29/2077	83	2	2	Unemployed	40000	1		1	2	2	0	1	6			0	0	1	1	1		1	1	1	1	2	2	Pressure							2	0	1	1		1	2	40	15	1	1	1	1
3	227	7/4/2077	86	2	1	Agriculture	5000	5		2				1	6			0	0	2	1	1		1	1	1	2	1	2	Respiratory problem							1	8	1	1		1	1	20	25	4	1	1	1
3	229	7/16/2077	86	2	1	Housewife	45000	5		1	1	2	2500	1	6			700	3500	1	1	2		2													1	3	2			1	2	50	25	4	1	1	1
2	775	7/4/2077	87	1	2	Agriculture	12000	1		1	1	2	2500	1	5			700	3500	2	1	1		1	1	1	1	2	2	common illness							2	0	2			2	2	0	15	1	1	3	1
1	590	12/3/2076	16	1	1	Student	7000	2		2				2		dont know about SHSP	2							3							1	1	1	1	2	blood test, Appendicitis	1	5	1	1		1	1	25	15	3	3	2	3
2	695	7/2/2077	17	2	1	Student	19000	2		2				2		No interest	2							3							1	1	1	2	2	Common illnesses	2	3	1	2	Cured	1	1	0	0	4	3	3	1
2	788	7/6/2077	17	2	1	Student	10000	2		2				2		Poor financial status	2							3							1	1	1	2	2	common illness	1	1	2			1	1	0	0	4	1	3	1
3	553	7/2/2077	17	1	1	Student	0	5		2				2		No interest	2							3							1	1	1	2	2	Blood test	2	10	2			1	1	30	15	3	3	3	3
3	529	7/16/2077	17	1	3	Student	10000	6	Thakuri	2				2		dont know about SHSP	2							2							2						1	2	2			1	1	50	25	3	3	3	1
1	589	12/3/2076	18	1	1	Student	10000	2		2				2		dont know about SHSP	2							3							1	1	1	2	2	stomach ache	2	5	2			1	1	20	15	3	3	3	3
1	585	12/2/2076	18	2	1	Student	10000	1		2				2		dont know about SHSP	2							2							2						2	2	1	1		1	2	120	50	3	3	3	2
2	812	7/7/2077	18	2	2	Student	15000	1		2				2		No appropriate time	2							3							1	1	1	2	2	Common body illnesses	1	4	2			1	1	0	0	1	1	1	1
2	747	7/16/2077	18	2	1	Student	5000	3		2				2		Poor financial status	2							3							1	1	1	2	2	medicine, check up	2	2	2			1	1	0	0	1	1	1	3
2	813	7/7/2077	18	2	1	Student	40000	1		2				2		Dont feel sick usually	2							3							1	1	1	2	2	Common body checkup	1	2	2			1	1	0	0	4	1	1	1
2	655	6/28/2077	18	1	1	Student	30000	1		2				2		Didnt know	2							3							1	1	1	1	2	Leg fracture	2	2	1	1		1	1	0	0	4	4	1	1
3	552	7/2/2077	18	2	2	Student	22000	1		2				2		dont know about SHSP	2							3							1	1	2	2	1	Operation	2	3	1	1		1	1	25	15	4	3	1	1
3	557	7/2/2077	18	2	1	Student	5000	1		2				2		dont know about SHSP	2							3							1	1	1	2	2	Stomachache	2	5	2			1	1	20	15	3	3	3	3
3	540	7/19/2077	18	2	1	Student	8000	3		2				2		dont know about SHSP	2							3							2						2	6	2			1	1	35	25	3	3	3	3
1	424	12/2/2076	19	2	1	Agriculture	10000	1		2				2		Not Intrested	2							1	1	1	1	1	2	Dengue test	1						2	10	1	1		1	1	100	25	3	1	2	1
1	455	12/2/2076	19	2	1	Agriculture	10000	1		2				2		Necessity not felt	2							3							1	1	1	2	2	Menstrual Problem	2	10	1	1		1	1	150	25	2	3	2	3
3	1	7/2/2077	19	2	2	Agriculture	30000	1		2				2		dont know about SHSP	2							1	2						1	1	1	2	2	Fever, X-ray, blood test	1	4	2			1	1	100	40	3	2	1	1
3	19	7/5/2077	19	1	2	Agriculture	6000	1		2				2		dont know about SHSP	2							1	2						1	1	1	2	2	Allergy, Common illnesses	1	1	2			1	1	50	45	4	1	2	2
3	541	7/19/2077	19	2	1	Student	7000	5		2				2		dont know about SHSP	2							2							1	1	2	1	2	leg fracture	2	7	1	1		1	1	65	30	3	3	1	3
3	536	7/19/2077	19	2	1	Student	15000	1		2				2		dont know about SHSP	2							3							1	1	1	2	2	ANC visit, Video X-ray	1	5	1	1		2	2	20	22	3	3	3	3
3	602	7/4/2077	19	1	1	Student	12000	6	Thakuri	2				2		No interest	2							3							1	1	1	2	2	Body check-up	2	5	2			1	1	10	18	4	3	3	2
3	495	7/6/2077	19	1	1	Agriculture	8000	5		2				2		dont know about SHSP	2							3							1	1	1	1	1	UTI, Video x-ray, lab test	2	2	1	1		2	2	10	5	1	3	3	1
1	418	12/1/2076	20	2	1	Business	10000	2		2				2		Not Intrested	2							1	2						1	1	1	1	2	Delivery services	1	5	1	1		1	1	100	10	3	1	1	1
1	591	12/3/2076	20	1	1	Student	12000	2		2				2		dont know about SHSP	2							3							1	1	1	2	2	eye check up	1	7	1	1		1	1	70	45	1	1	1	1
1	454	12/1/2076	20	2	1	Hotel	40000	1		2				2		Not enough time to visit agent	2							3							1	1	1	2	2	Menstrual problem	1	10	1	1		1	1	50	15	3	2	2	3
2	733	7/16/2077	20	1	1	Business	80000	1		2				2		No time	2							1	2						1	1	1	2	2	common illness	1	4	2			1	1	100	40	3	1	1	1
2	795	7/6/2077	20	2	1	Student	15000	1		2				2		No interest	2							3							1	1	1	1	1	medicine	1	2	2			1	2	0	0	1	1	1	1
3	15	7/5/2077	20	2	2	Business	30000	1		2				2		dont know about SHSP	2							1	2						1	1	1	2	2	Common illnesses	2	2	2			1	2	50	25	3	1	2	1
3	64	7/13/2077	20	1	1	Agriculture	6000	1		2				2		Agent didn't come	2							1	2						1	1	1	1	1	Hepatitis, typhoid, respiratoty problem	1	3	1	1		1	1	69	20	3	1	1	1
3	604	7/4/2077	20	1	1	Agriculture	8000	5		2				2		dont know about SHSP	2							3							1	1	2	1	2	Head injury	2	11	1	1		1	1	40	22	3	3	3	3
3	486	7/12/2077	20	2	2	Student	20000	5		2				2		insurance agent didnt came	2							3							1	1	2	2	1	heart problem	2	4	1	1		2	2	30	20	3	3	3	3
3	8	7/4/2077	20	2	1	Unemployed	0	1		2				2		No awareness	2							3							1	1	1	2	2	X-ray, Blood test	2	10	2			1	1	30	35	3	3	3	1
3	538	7/19/2077	20	2	1	Housewife	5000	3		2				2		dont know about SHSP	2							3							1	1	1	2	2	stool and urine test, x-ray, blood test	2	9	1	1		1	1	65	35	3	3	3	1
3	599	7/3/2077	20	2	2	Student	20000	2		2				2		Insurance agent didnt come	2							3							1	1	1	2	2	Menstrual problem	2	8	1	1		1	1	50	22	3	3	3	3
3	69	7/14/2077	20	1	1	Agriculture	60000	2		2				2		Hectic process	2							3							1	1	1	2	2	Nerves related	1	3	1	1		1	1	50	20	3	1	1	1
3	14	7/5/2077	20	2	1	Business	40000	1		2				2		Necessity not felt	2							3							1	1	1	2	2	Common illnesses	2	3	2			1	1	60	25	4	1	2	2
3	102	7/26/2077	20	1	1	Student	30000	1		2				2		Necessity not felt	2							3							1	1	1	1	2	OPD, Pharmacy	2	4	2			1	1	0	0	4	1	1	1
3	68	7/14/2077	20	2	2	Business	16000	3		2				2		dont know about SHSP	2							3							1	1	1	1	2	skin problem	1	3	1	1		1	2	100	35	3	1	1	1
1	560	11/29/2076	21	2	1	Agriculture	5000	2		2				2		Not Intrested	2							1	2						1	1	1	2	2	common illness	2	10	2			1	1	150	30	3	2	2	2
2	726	7/17/2077	21	2	2	Student	60000	2		2				2		No interest	2							1	2						1	1	1	2	2	tonsilities	1	2	2			1	1	0	0	1	3	3	3
3	27	7/6/2077	21	1	2	Governemental job	100000	2		2				2		No interest	2							1	2						1	1	1	2	2	Common illnesses	1	2	1	1		1	2	30	20	4	1	1	1
3	71	7/14/2077	21	1	2	Teacher	15000	1		2				2		Insured ones not getting service	2							1	2						1	1	1	1	2	jaundice	1	3	1	1		1	1	60	20	1	1	1	1
3	10	7/5/2077	21	1	1	Foreign employment	20000	1		2				2		Illiteracy	2							1	2						1	1	1	1	2	Asthma	1	2	1	1		1	1	50	15	4	1	1	1
3	24	7/6/2077	21	2	1	Agriculture	6000	1		2				2		dont know about SHSP	2							3							1	1	1	2	2	Asthma, Common illnesses	1	4	1	1		1	2	70	30	1	1	1	1
3	556	7/2/2077	21	1	1	Office helper	40000	1		2				2		dont know about SHSP	2							3							1	1	1	2	2	Common lab tests	1	3	2			1	1	15	10	3	3	3	3
3	44	7/7/2077	21	2	1	Agriculture	8000	1		2				2		Poor financial status	2							2							1	1	1	2	2	Headache, Dizziness, Anorexia	1	3	1	1		1	1	70	35	4	1	1	1
3	498	7/6/2077	21	2	1	Agriculture	10000	5		2				2		dont know about SHSP	2							3							1	1	1	2	2	common test	2	2	1	1		1	1	50	25	3	3	3	3
3	499	7/6/2077	21	2	1	Housewife	5000	1		2				2		dont know about SHSP	2							3							1	1	1	1	2	accident	2	1	1	1		1	2	60	25	1	1	1	1
3	39	7/7/2077	21	2	1	Business	16000	1		2				2		dont know about SHSP	2							3							2						2	2	2			2	2	40	20	3	1	1	1
1	563	11/29/2076	22	2	2	Business	25000	1		2				2		dont know about SHSP	2							1	2						1	1	1	1	2	delivery, lab test	1	10	1	1		1	2	150	60	3	3	3	3
1	573	12/1/2076	22	2	1	Business	35000	1		2				2		dont know about SHSP	2							2							1	1	1	2	2	blood test, x-ray	2	7	2			1	1	30	20	3	3	3	3
1	578	12/1/2076	22	2	2	Business	20000	2		2				2		dont know about SHSP	2							3							1	1	1	2	2	back pain, x-ray	2	3	2			1	1	85	45	1	3	3	3
1	581	12/1/2076	22	2	1	Student	9000	2		2				2		Not Intrested	2							2							1	1	1	1	2	pregnancy test	2	5	1	1		1	1	100	70	3	3	3	3
2	663	6/29/2077	22	2	1	Housewife	20000	1		2				2		Didnt know	2							1	2						1	1	1	2	2	Headache	1	3	2			1	1	0	0	3	1	3	1
2	814	7/7/2077	22	2	2	Business	40000	1		2				2		No interest	2							1	2						1	1	1	2	2	Common body check-up	1	2	2			1	1	0	0	4	1	1	1
3	3	7/2/2077	22	1	1	Agriculture	5000	3		2				2		dont know about SHSP	2							1	2						1	1	1	2	2	Gastritis	1	3	1	1		1	1	100	40	3	1	1	1
3	551	7/4/2077	22	2	2	Housewife	5000	1		2				2		dont know about SHSP	2							3							1	1	1	2	2	Blood test, Urine test, Stool test	2	7	2			1	1	30	20	3	3	3	2
3	606	7/3/2077	22	1	1	Student	0	2		2				2		dont know about SHSP	2							3							1	1	1	1	2	Leg plaster	2	6	1	1		1	1	80	45	1	3	1	1
3	519	7/5/2077	22	2	2	Student	20000	1		2				2		dont know about SHSP	2							3							1	1	1	1	2	pharmacy	2	3	2			1	2	25	15	4	1	1	1
3	173	8/3/2077	22	1	1	Foreign employment	50000	1		2				2		dont know about SHSP	2							3							1	1	1	1	2	Hand fracture	2	3	1	1		1	2	50	40	3	3	3	3
3	98	7/20/2077	22	1	1	Student	25000	1		2				2		Family didn't show interest	2							3							2						2	2	2			1	1	30	10	4	1	1	1
1	417	12/3/2076	23	1	1	Agriculture	10000	2		1	1	1	2500	2		Premium expensive	2							1	1	1	1	2	2	Teeth test	1						1	10	2			1	1	150	90	2	3	1	2
1	426	12/2/2076	23	2	1	Business	10000	2		2				2		dont know about SHSP	2							1	1	1	1	2	2	Common cold, Headache , Sugar test	1						2	10	2			1	1	100	15	3	2	1	2
1	582	12/1/2076	23	2	1	Business	9000	1		2				2		dont know about SHSP	2							2							1	1	1	1	2	video x-ray, pregnancy test	1	6	1	1		1	1	80	40	3	3	3	3
1	456	12/2/2076	23	2	1	Business	15000	2		2				2		Necessity not felt	2							3							1	1	1	2	2	ANC, PNC, Delivery	1	10	1	1		1	2	50	15	3	2	1	3
2	23	7/3/2077	23	2	2	Student	50000	1		2				2		No appropriate time	2							1	2						1	1	1	2	2	Back pain, Headcahe	1	2	2			1	2	0	0	2	1	1	1
2	744	7/16/2077	23	1	2	Business	35000	2		2				2		Not appropriate	2							3							1	1	1	2	2	common illness	1	2	2			1	1	0	0	3	1	1	1
2	676	6/30/2077	23	1	2	Business	20000	1		2				2		Busy schedule	2							3							1	1	1	2	2	Headache	2	2	2			1	1	0	0	3	1	3	1
3	34	7/7/2077	23	2	1	Agriculture	16000	1		2				2		Ignored ourselves	2							1	2						1	1	1	2	2	Common illnesses	1	2	1	1		1	1	50	20	4	1	1	1
3	51	7/8/2077	23	1	1	Teacher	15000	6	Thakuri	2				2		Hectic	2							1	2						1	1	1	2	2	Diarrhea, common illnesses	1	1	1	1		1	1	15	5	4	1	1	1
3	57	7/12/2077	23	1	1	Agriculture	8000	2		2				2		No interest	2							1	2						1	1	1	2	2	Gastritis, common illnesses	2	1	1	1		1	1	20	10	4	1	1	1
3	32	7/7/2077	23	2	1	Office helper	15000	1		2				2		No interest	2							1	2						1	1	1	2	2	Common illnesses	1	1	2			1	1	40	20	4	1	1	1
3	35	7/7/2077	23	2	1	Business	30000	5		2				2		dont know about SHSP	2							3							1	1	1	2	2	Gastritis	2	5	2			2	2	180	45	4	1	1	2
3	13	7/5/2077	23	2	1	Agriculture	15000	5		2				2		dont know about SHSP	2							3							1	1	1	2	2	Diarrhea, Menstruation Problem	1	5	1	1		1	1	100	35	3	1	2	1
3	489	7/12/2077	23	2	1	Housewife	4000	1		2				2		dont know about SHSP	2							2							1	1	1	2	2	VIDEO X-RAY	2	3	2			1	1	35	15	4	3	3	3
3	47	7/8/2077	23	1	1	Business	60000	1		2				2		dont know about SHSP	2							2							1	1	1	2	2	Gastritis, common illnesses	1	1	2			1	1	10	5	4	2	1	1
3	554	7/2/2077	23	1	1	Agriculture	5000	1		2				2		dont know about SHSP	2							3							1	1	1	1	2	Eye injury	2	7	1	1		1	2	70	45	1	3	3	1
3	20	7/5/2077	23	2	1	Labour	10000	3		2				2		-	2							3							1	1	1	1	2	Antenatal visit, Family planning	1	1	1	1		1	2	70	20	4	1	1	1
3	509	7/3/2077	23	1	2	Student	15000	5		2				2		dont know about SHSP	2							3							1	1	1	1	1	Hyper tension	2	4	2			1	1	50	30	4	1	1	1
3	40	7/7/2077	23	2	1	Business	25000	1		2				2		Ignored ourselves	2							2							2						1	2	2			2	2	40	20	4	1	1	1
1	442	12/1/2076	24	2	2	Business	17000	2		1	1	1	2500	2		Forgot to renew	2							3							1	1	1	2	2	Delivery, Normal Body checkup	2	1	2			2	2	0	15	2	2	2	1
1	402	12/3/2076	24	2	1	Agriculture	20000	2		2				2		Economic crisis	2							3							2						1	2	2			2	2	150	25	2	3	1	1
2	740	7/16/2077	24	2	1	Agriculture	12000	1		1	1	2	2500	2		No time	2							1	2						1	1	1	2	2	medicine	2	0	2			2	2	0	15	1	1	3	1
2	794	7/6/2077	24	2	1	Student	30000	1		2				2		Not appropriate	2							3							1	1	1	2	2	gastriitis, tonsil;	1	4	2			1	1	0	0	1	1	1	1
2	765	7/4/2077	24	1	1	Driver	15000	1		2				2		Necessity not felt	2							3							1	1	1	2	2	common illness	1	2	2			1	1	0	0	1	4	3	4
2	766	7/4/2077	24	1	1	Labour	5000	2		2				2		migration	2							3							1	1	1	2	2	leg infection	1	2	1	1		1	1	0	0	1	1	3	1
2	793	7/6/2077	24	2	2	Business	30000	2		2				2		No interest	2							3							1	1	1	2	2	common illness	1	2	2			1	1	0	0	3	1	1	1
3	66	7/13/2077	24	2	1	Teacher	15000	2		2				2		Family dispute	2							1	2						1	1	1	2	2	Common illnesses	1	3	2			1	2	65	20	1	1	1	1
3	45	7/7/2077	24	2	1	Governemental job	20000	1		2				2		dont know about SHSP	2							1	2						1	1	1	2	2	Common illnesses	1	2	2			1	1	30	25	4	1	1	1
3	46	7/8/2077	24	2	1	Foreign employment	40000	2		2				2		No interest	2							1	2						1	1	1	2	2	Tonsilitis	2	1	1	1		1	1	40	20	4	1	1	1
3	36	7/7/2077	24	1	2	Employed	21000	1		2				2		Higher number of family members	2							1	2						1	1	1	1	2	Hypertension, Blood test	1	4	1	1		1	1	100	45	4	1	1	1
3	16	7/5/2077	24	1	2	Foreign employment	30000	1		2				2		Family migration	2							1	2						2						1	4	2			1	2	50	35	1	1	1	1
3	549	7/14/2077	24	2	1	Housewife	15000	1		2				2		dont know about SHSP	2							3							1	1	2	2	2	pregnancy test	2	10	1	1		2	2	25	15	1	1	1	1
3	601	7/4/2077	24	2	2	Housewife	5000	5		2				2		dont know about SHSP	2							3							1	1	2	2	1	Video X-ray	2	2	2			1	1	45	20	3	3	3	3
3	54	7/8/2077	24	2	1	Agriculture	10000	1		2				2		Planning to get enrolled	2							3							1	1	1	2	2	Menstrual problem	2	0	1	1		1	2	15	3	4	1	1	1
3	483	7/13/2077	24	2	1	Agriculture	5000	2		2				2		Poor financial status	2							3							1	1	1	1	2	x-ray, arthritis	2	11	2			1	1	30	15	1	2	3	3
3	513	7/4/2077	24	1	1	Student	20000	1		2				2		necessity not felt	2							2							1	1	1	1	2	pathology	2	2	2			1	2	100	50	4	1	1	1
1	575	12/1/2076	25	2	1	Unemployed	0	2		2				2		dont know about SHSP	2							1	2						1	1	1	2	2	leg fracture UTI	2	9	1	1		1	1	40	20	3	3	3	3
1	562	11/29/2076	25	2	2	Business	10000	2		2				2		dont know about SHSP	2							1	2						1	1	1	2	2	common illness, dental problem	2	5	2			1	1	70	40	3	3	3	3
1	413	12/3/2076	25	2	2	Agriculture	0	3		2				2		few human manpower in insuraranc	2							2							1	1	1	2	2	Pregnancy Test	2	20	2			1	1	250	70	2	2	3	1
1	469	12/2/2076	25	2	1	Business	50000	1		2				2		dont know about SHSP	2							3							1	1	1	2	2	Common cold	1	1	2			2	2	0	5	3	3	3	1
1	416	12/3/2076	25	1	1	Business	50000	2		2				2		Unsatisfactory services	2							3							1	1	1	2	2	Blood test	1	1	2			1	1	0	10	3	2	2	1
2	723	7/17/2077	25	1	1	Unemployed	10000	1		2				2		insurance agent didnt come	2							1	2						1	1	1	2	2	common illness	1	4	1	1		1	1	0	0	2	1	3	1
2	673	6/30/2077	25	2	1	Housewife	12000	2		2				2		Unsatiafactory services	2							3							1	1	1	2	2	Common illnesses	1	3	1	1		1	2	0	15	3	1	1	1
2	734	7/16/2077	25	2	1	Labour	5000	2		2				2		Poor financial status	2							3							1	1	1	2	2	medicines	2	2	2			1	1	0	0	1	1	3	1
2	798	7/6/2077	25	2	1	Office helper	20000	1		2				2		Not appropriate	2							3							1	1	1	2	2	headaches	1	2	2			1	1	0	0	4	1	1	1
3	17	7/5/2077	25	2	2	Teacher	30000	2		2				2		dont know about SHSP	2							1	2						2						1	1	2			2	1	30	30	4	1	1	1
3	609	7/4/2077	25	2	1	Housewife	2000	5		2				2		Poor financial status	2							3							1	1	1	2	2	Chest X-ray	2	5	1	1		1	1	45	25	3	3	3	3
3	41	7/7/2077	25	2	1	Teacher	16000	1		2				2		Necessity not felt	2							2							1	1	1	2	2	Diarrhea, Common illnesses	1	4	1	1		1	1	70	30	2	1	1	1
3	50	7/8/2077	25	2	1	Business	50000	1		2				2		Necessity not felt	2							2							1	1	1	2	2	Diarrhea, menstrual problem	1	1	1	1		1	2	20	5	4	1	1	1
3	26	7/6/2077	25	2	2	Foreign employment	80000	1		2				2		No interest	2							3							1	1	1	2	2	ANC visit	1	1	1	1		1	1	45	20	4	1	1	1
3	493	7/6/2077	25	2	2	Agriculture	50000	5		2				2		dont know about SHSP	2							3							1	1	1	1	2	video x-ray, UTI	2	4	2			1	1	10	8	3	3	3	3
3	96	7/20/2077	25	1	2	Unemployed	30000	1		2				2		Family ignored	2							3							1	1	1	1	2	OPD, emergency service	2	2	2			1	1	50	20	4	1	1	1
1	580	11/29/2076	26	1	1	Business	30000	1		2				2		Not Intrested	2							1	2						1	1	1	1	2	Gastritis, migraine	1	5	1	1		1	1	50	35	2	3	3	3
1	588	12/2/2076	26	2	2	Foreign employment	35000	1		2				2		dont know about SHSP	2							2							1	1	1	2	2	video x-ray	1	2	1	1		1	2	150	60	3	3	2	2
1	457	12/2/2076	26	2	2	Business	20000	1		2				2		Necessity not felt	2							3							1	1	1	2	2	ANC PNC	1	10	1	1		1	1	50	15	3	3	1	1
2	764	7/4/2077	26	1	2	Business	40000	1		2				2		Necessity not felt	2							3							1	1	1	2	2	common illness	1	2	2			1	2	0	0	4	1	1	1
3	5	7/2/2077	26	2	1	Agriculture	8000	3		2				2		dont know about SHSP	2							1	2						1	1	1	2	2	Common ilnesses	1	9	1	1		1	1	130	45	4	1	1	1
3	48	7/8/2077	26	2	1	Agriculture	10000	1		2				2		dont know about SHSP	2							1	2						1	1	1	2	2	Menstrual problem, Common illnesses	1	7	1	1		1	1	120	60	4	1	1	1
3	18	7/5/2077	26	2	1	Office helper	15000	1		2				2		No interest	2							1	2						1	1	1	2	2	Typhoid, common illnesses	1	2	2			1	1	30	20	4	1	2	2
3	67	7/14/2077	26	2	1	Business	25000	3		2				2		No interest	2							1	2						1	1	1	1	2	Typhoid, hypertension, Jaundice, Warts	1	3	1	1		1	1	100	30	2	1	2	2
3	558	7/2/2077	26	1	1	Labour	15000	5		2				2		No interest	2							2							1	1	1	2	2	Common injury	1	7	2			1	1	50	25	1	3	1	1
3	70	7/14/2077	26	2	2	Business	10000	3		2				2		dont know about SHSP	2							3							1	1	1	2	2	Gastritis	1	4	2			1	1	110	35	3	1	1	1
3	58	7/12/2077	26	2	2	Business	18000	3		2				2		dont know about SHSP	2							3							1	1	1	2	2	Common illnesses	1	2	1	1		1	1	40	10	4	3	1	1
3	42	7/7/2077	26	1	1	Business	25000	2		2				2		dont know about SHSP	2							3							2						1	6	2			1	1	150	60	4	1	1	1
1	570	11/30/2076	27	2	1	Foreign employment	20000	2		2				2		insurance agent didnt come	2							3							1	1	1	2	2	common test, x-ray	1	5	1	2	cured	1	2	25	15	1	3	1	1
1	403	11/29/2076	27	2	1	Agriculture	8000	2		2				2		Economic crisis	2							3							1	1	1	2	2	Hypertesnsion	2	10	2			2	1	250	50	2	2	2	4
1	460	12/3/2076	27	2	2	Business	20000	2		2				2		Necessity not felt	2							3							1	1	1	2	2	Delivery services	2	5	1	1		1	2	100	15	3	2	2	2
1	448	11/29/2076	27	2	1	Service	15000	3		2				2		Planning to get enrolled	2							3							1	1	1	2	2	Normal Body checkup	1	1	2			2	2	0	10	3	3	3	1
2	698	7/3/2077	27	2	2	Unemployed	20000	1		1	1	1	3500	2		No appropriate time	2							1	1	1	1	2	2	Video X-ray, common tests							2	3	2			1	1	0	10	4	1	1	1
2	722	7/17/2077	27	2	1	Housewife	25000	2		2				2		dont know about SHSP	2							1	2						1	1	1	2	2	pressure check up	1	3	1	1		1	1	0	0	1	1	3	1
3	603	7/4/2077	27	1	1	Foreign employment	20000	5		2				2		Insurance agent didnt come	2							1	2						1	1	1	2	2	Common lab tests	2	2	1	2	Already cured	1	1	25	15	3	4	3	3
3	61	7/12/2077	27	2	2	Teacher	35000	6	Thakuri	2				2		dont know about SHSP	2							1	2						1	1	1	2	2	Asthma, Bone fracture	1	2	1	1		1	1	40	15	3	1	1	1
3	43	7/7/2077	27	1	1	Agriculture	10000	1		2				2		dont know about SHSP	2							1	2						1	1	1	1	2	Asthma, Skin problem	1	4	1	1		1	1	80	40	4	1	1	1
3	528	7/16/2077	27	1	1	Employed	40000	1		2				2		dont know about SHSP	2							1	2						1	1	1	1	2	common illnesss, bone fracture	2	1	1	1		1	1	60	40	4	1	1	1
3	23	7/6/2077	27	2	2	Agriculture	5000	1		2				2		Joint family	2							1	2						1	1	1	1	1	Delivery, Common illnesses	1	2	1	1		1	2	35	20	3	1	1	1
3	60	7/12/2077	27	2	1	Agriculture	5000	3		2				2		Poor financial status	2							3							1	1	1	2	2	Piles, common illnesses	2	1	1	1		1	1	15	5	3	1	1	1
3	497	7/6/2077	27	2	1	Agriculture	20000	5		2				2		insurance agent didnt come	2							3							1	1	1	1	2	migrain	2	6	1	1		1	1	15	10	3	3	3	3
3	28	7/6/2077	27	2	1	Agriculture	20000	1		2				2		Insurance agent didnt come	2							3							1	1	1	1	2	ANC visit, Fainted	1	1	1	1		1	1	50	10	1	1	1	1
3	107	7/27/2077	27	1	2	Employed	50000	1		2				2		Necessity not felt	2							3							1	1	1	1	1	Delivery, Common illnesses	2	3	1	1		1	2	0	0	4	1	1	1
1	579	12/1/2076	28	2	2	Agriculture	17000	1		2				2		dont know about SHSP	2							2							1	1	1	1	2	respiratory problem	2	11	1	1		1	1	55	25	3	3	3	3
1	586	12/2/2076	28	1	1	Business	5000	2		2				2		dont know about SHSP	2							2							1	1	1	1	2	blood test, GI	1	5	1	1		1	1	50	30	3	3	3	3
1	470	12/3/2076	28	2	1	Business	10000	1		1	1	1	2500	2		Necessity not felt	2							3							1	1	1	2	2	Normal body check up	1	5	2			1	2	100	15	1	1	2	1
2	821	7/8/2077	28	2	2	Agriculture	40000	1		1	1	1	2500	2		Didnt like	2							1	2						1	1	1	2	2	Chest pain, common body checkup	1	0	2			1	2	0	40	1	4	4	1
2	708	7/3/2077	28	2	1	Unemployed	30000	1		2				2		dont know about SHSP	2							3							1	1	1	2	2	Knee problem	2	2	1	2	Cured	1	1	0	0	3	1	1	1
3	62	7/12/2077	28	1	1	Agriculture	8000	1		2				2		dont know about SHSP	2							1	2						1	1	1	2	2	Backache	1	1	1	1		1	1	15	10	3	1	1	1
3	89	7/19/2077	28	1	1	Student	50000	1		2				2		Necessity not felt	2							1	2						1	1	1	1	2	Blood, urine test	2	5	2			2	2	30	15	4	1	1	1
3	543	7/19/2077	28	2	2	Housewife	11000	1		2				2		dont know about SHSP	2							3							1	1	2	2	2	pregnancy test, video x-ray	2	5	1	1		1	1	15	15	3	3	1	2
3	595	7/2/2077	28	2	1	Agriculture	150000	5		2				2		dont know about SHSP	2							3							1	1	2	1	2	GI problem	2	2	1	1		1	1	50	30	3	3	3	4
3	479	7/13/2077	28	1	1	Agriculture	5000	5		2				2		dont know about SHSP	2							3							1	1	1	2	2	pregnancy test,	2	8	1	1		1	2	30	20	3	3	3	3
3	476	7/14/2077	28	2	1	Agriculture	12000	5		2				2		dont know about SHSP	2							3							1	1	1	2	2	pregnancy test, video x-ray	2	4	1	1		1	1	25	15	4	3	3	2
3	75	7/16/2077	28	1	1	Business	25000	1		2				2		Necessity not felt	2							3							1	1	1	1	2	OPD service, minor operation	2	3	1	1		1	1	0	0	4	1	1	1
3	501	7/2/2077	28	1	3	Agriculture	50000	1		2				2		Necessity not felt	2							2							2						1	2	2		Not necessary	2	1	20	20	3	1	1	1
1	592	12/3/2076	29	2	1	Governemental job	35000	2		2				2		Not Intrested	2							1	2						1	1	1	1	2	kidney stone	1	10	1	1		1	1	70	35	1	1	1	1
1	445	11/29/2076	29	2	1	Hotel	45000	1		2				2		Necessity not felt	2							3							1	1	1	2	2	Common cold	2	5	2			1	2	50	10	3	4	4	3
1	409	12/1/2076	29	2	2	Business	35000	1		2				2		Difficult to get health services	2							3							1	1	1	2	2	Common cold, x-ray	1	3	2			2	2	150	25	4	3	3	1
1	421	11/29/2076	29	1	1	Business	50000	1		2				2		Insurance agent didnt come	2							2							1	1	1	2	2	Blood pressure sugar test and Pneumonia	2	1	2			2	2	0	5	2	1	1	1
2	707	7/3/2077	29	2	1	Business	20000	2		2				2		dont know about SHSP	2							1	2						1	1	1	1	2	COmmon illnesses, delivery	1	2	1	2	No problem	1	2	0	10	1	1	1	1
2	759	7/4/2077	29	2	1	Agriculture	35000	1		2				2		Poor financial status	2							3							1	1	1	2	2	common illness	2	2	2			2	1	0	0	1	1	1	1
2	819	7/8/2077	29	2	2	Business	5000	1		2				2		Poor financial status	2							3							1	1	1	2	2	Body check-up	1	1	2			1	1	0	0	1	1	1	1
2	755	7/4/2077	29	2	1	Agriculture	70000	1		1	1	2	2500	2		Unsatisfactory services	2							3							1	1	1	2	2	medicine	1	0	2			2	2	0	20	3	1	1	1
3	37	7/7/2077	29	1	1	Business	20000	5		2				2		dont know about SHSP	2							1	2						1	1	1	2	2	Hypertension, Diabetes	1	5	1	1		1	1	115	40	4	1	1	1
3	514	7/4/2077	29	2	1	Housewife	10000	3		2				2		Poor financial status	2							1	2						1	1	1	1	2	UTI	2	4	2			1	2	30	15	1	1	1	1
3	21	7/6/2077	29	2	1	Business	8000	5		2				2		No interest	2							3							1	1	1	2	2	Skin problem, Gastritis	1	3	1	1		1	1	60	25	4	1	2	2
3	524	7/5/2077	29	1	1	Unemployed	20000	2		2				2		dont know about SHSP	2							2							1	1	1	1	2	Jaundice	2	3	1	1		1	1	60	35	1	3	1	1
3	78	7/18/2077	29	1	1	Unemployed	20000	1		2				2		dont know about SHSP	2							2							2						2	3	2			1	2	0	0	3	3	1	1
3	505	7/3/2077	29	1	1	Employed	10000	6	Thakuri	2				2		Necessity not felt	2							2							2						1	3	2			1	1	45	30	4	1	1	1
1	441	12/1/2076	30	2	2	Business	25000	1		2				2		dont know about SHSP	2							1	2						1	1	1	2	2	Normal Body checkup	1	7	2			2	2	200	60	2	2	2	1
1	593	12/3/2076	30	2	2	Teacher	10000	1		2				2		dont know about SHSP	2							3							1	1	1	2	2	video x-ray, blood test	1	2	1	1		1	2	50	25	3	3	3	3
1	571	11/30/2076	30	1	1	Unemployed	0	1		2				2		dont know about SHSP	2							3							1	1	1	2	1	video x-ray, kidney stone	1	5	1	1		1	1	45	20	1	1	1	1
1	566	11/29/2076	30	2	1	Business	10000	1		2				2		dont know about SHSP	2							2							1	1	1	1	1	GI, ulcer	1	10	1	1		1	1	120	50	1	1	1	1
1	444	12/2/2076	30	2	1	Business	10000	1		2				2		Necessity not felt	2							2							1	1	1	2	2	Common cold and headache	2	5	2			1	2	100	15	3	4	4	3
1	404	11/29/2076	30	1	2	Agriculture	8000	2		2				2		Dont have time to engaged on	2							2							1	1	1	2	2	Diabetes	2	4	2			2	1	0	30	3	3	3	4
1	407	12/2/2076	30	1	2	Agriculture	25000	2		2				2		Dont have to get engaged on	2							3							1	1	1	2	2	Bp measure, weight,	1	3	2			2	2	50	10	3	2	2	2
1	410	12/1/2076	30	2	1	Business	20000	1		2				2		Insurance agent didnt come	2							3							1	1	1	2	2	Thyroid test	1	3	2			2	2	80	20	3	3	3	1
2	762	7/4/2077	30	2	1	Housewife	10000	1		2				2		Poor financial status	2							1	2						1	1	1	2	2	common illmness	1	3	2			1	2	0	0	1	1	1	1
2	696	7/2/2077	30	2	1	Housewife	20000	1		2				2		dont know about SHSP	2							3							1	1	1	2	2	Simple injury	2	3	1	2	Cured	1	1	0	0	3	1	3	1
2	686	7/1/2077	30	2	1	Housewife	20000	1		2				2		Didnt like	2							3							1	1	1	2	2	Body checkup	2	2	2			1	1	0	0	3	1	3	1
2	721	7/17/2077	30	2	1	Office helper	13000	1		2				2		Planning to get enrolled	2							3							1	1	1	1	2	delivery	1	4	1	1		1	1	0	0	4	1	1	1
3	547	7/14/2077	30	2	1	Housewife	5000	1		2				2		dont know about SHSP	2							1	2						1	1	2	2	2	Pregnancy test	2	3	2			1	1	10	15	3	3	3	3
3	31	7/6/2077	30	2	1	Business	30000	5		2				2		dont know about SHSP	2							1	2						1	1	1	2	2	Gastritis, Chicken pox, Common illnesses	1	3	1	1		1	1	35	25	4	1	1	1
3	515	7/4/2077	30	1	1	Business	50000	1		2				2		Unsatisfactory services	2							1	2						2						2	1	2			1	1	50	20	4	1	1	1
3	65	7/13/2077	30	1	1	Labour	9000	3		2				2		Poor financial status	2							3							1	1	1	2	2	Stomach related	2	2	1	2	Ignored	1	1	40	15	3	1	1	1
3	84	7/18/2077	30	1	1	Foreign employment	50000	1		2				2		dont know about SHSP	2							3							1	1	1	1	2	Lab services	2	3	2			1	1	35	15	3	3	1	1
3	500	7/2/2077	30	1	1	Unemployed	30000	5		2				2		dont know about SHSP	2							3							1	1	1	1	2	Medicine taken	2	2	2			1	1	20	15	3	3	3	1
3	30	7/6/2077	30	2	1	Agriculture	5000	2		2				2		dont know about SHSP	2							2							2						1	2	2			1	1	50	20	3	1	1	1
1	420	12/1/2076	31	2	1	Business	50000	1		2				2		Insurance agent didnt come	2							2							1	1	1	1	1	Gall bladder check up	1	2	1	2	Difficuilty to allocate time	2	2	0	15	2	1	2	1
1	430	12/2/2076	31	2	1	Business	30000	2		2				2		Necessity not felt	2							3							1	1	1	2	2	Hand Plaster	1	10	2			1	1	150	15	3	3	2	3
1	412	12/1/2076	31	1	1	Unemployed	0	2		2				2		dont know about SHSP	2							3							1	1	1	2	2	Family Planning devices, Common cold	2	3	2			2	2	50	5	1	2	2	1
1	405	12/3/2076	31	1	2	Business	45000	2		2				2		Economic Crisis	2							3							1	1	1	2	2	Sugar Test	1	3	2			2	1	0	20	1	2	2	2
2	802	7/6/2077	31	1	2	Labour	5000	3		2				2		Poor financial status	2							1	2						1	1	1	2	2	Common body illnesses	1	1	2			1	1	0	0	1	1	1	1
2	704	7/3/2077	31	2	2	Housewife	25000	1		2				2		dont know about SHSP	2							3							1	1	1	2	2	ANC checkup	2	0	1	1		1	1	0	0	4	1	1	1
3	56	7/8/2077	31	2	1	Business	45000	1		2				2		No interest	2							1	2						1	1	1	2	2	Gastritis, common illnesses	1	3	1	1		1	1	80	20	3	1	1	2
3	532	7/19/2077	31	2	1	Agriculture	18000	6	Thakuri	2				2		Poor financial status	2							3							1	1	2	1	1	Bike accident	2	5	1	1		1	1	35	20	3	3	3	3
3	25	7/6/2077	31	1	1	Business	15000	1		2				2		dont know about SHSP	2							2							1	1	1	2	2	Diarrhea, Respiratory problem	1	3	1	1		2	2	60	25	4	1	2	1
3	503	7/2/2077	31	1	1	Employed	30000	1		2				2		didnt find necessary	2							2							1	1	1	2	2	Operation, counselling	1	3	1	1		1	1	30	40	3	1	1	1
1	419	12/1/2076	32	2	2	Business	25000	2		2				2		dont know about SHSP	2							1	2						1	1	1	2	1	Delivery service	2	5	2			1	1	50	10	3	1	1	1
1	572	12/1/2076	32	1	1	Business	20000	6	Thakuri	2				2		dont know about SHSP	2							3							1	1	1	1	2	leg fracture	2	10	1	1		1	1	100	50	3	3	3	3
1	447	11/30/2076	32	1	1	Service	20000	3		2				2		Necessity not felt	2							3							1	1	1	2	2	Blood and stool checkup	1	1	2			2	2	0	10	3	3	3	1
1	439	12/3/2076	32	2	1	Business	30000	2		2				2		Necessity not felt	2							2							2						1	10	2			1	1	50	10	3	2	2	2
1	440	12/1/2076	32	2	2	Hotel	30000	2		2				2		Negative attitude from insured	2							3							2						1	1	2			2	2	0	15	2	2	2	1
2	720	7/17/2077	32	2	1	Business	100000	1		1	1	1	2500	2		Uneffective services	2							1	1	1	1	2	2	common body check up							1	0	2			1	2	0	15	4	1	3	1
2	727	7/17/2077	32	2	1	Housewife	20000	1		2				2		dont know about SHSP	2							3							1	1	1	2	2	common illness	2	10	2			1	1	0	0	4	1	1	1
2	797	7/6/2077	32	1	1	Business	10000	2		2				2		No appropriate time	2							3							1	1	1	2	2	common illness	1	2	2			1	2	0	0	1	4	1	1
2	705	7/3/2077	32	1	1	Business	100000	1		2				2		dont know about SHSP	2							3							1	1	1	2	2	Accidenr	2	2	1	2	Cured	1	1	0	10	2	2	2	2
2	664	6/29/2077	32	2	2	Housewife	60000	1		2				2		Didnt find any benefit	2							3							1	1	1	1	2	Delivery	2	2	2			1	1	0	10	4	1	1	1
3	73	7/16/2077	32	2	1	Housewife	35000	6	Thakuri	2				2		Importance not felt	2							1	2						1	1	1	1	2	X-ray, blood test	2	2	2			1	2	25	15	4	1	1	1
3	169	8/2/2077	32	2	1	Worker	20000	1		2				2		dont know about SHSP	2							3							1	1	2	1	1	Dog bite	2	3	1	1		1	1	55	35	4	3	3	3
3	537	7/19/2077	32	2	1	Business	30000	5		2				2		dont know about SHSP	2							3							1	1	1	2	2	Pregnency test	2	4	1	1		1	1	10	5	3	3	3	3
3	29	7/6/2077	32	2	1	Foreign employment	30000	2		2				2		dont know about SHSP	2							3							1	1	1	2	2	Ear problem, Common illnesses	1	2	1	1		1	1	45	20	1	1	1	1
3	511	7/3/2077	32	2	1	Employed	40000	5		2				2		necessity not felt	2							3							1	1	1	1	2	operation	2	3	1	1		1	2	20	10	4	1	1	1
3	94	7/20/2077	32	1	1	Employed	25000	1		2				2		dont know about SHSP	2							3							1	1	1	1	2	Pharmacy, OPD	2	3	2			1	1	0	0	3	3	1	1
3	512	7/4/2077	32	1	2	Unemployed	30000	6	Thakuri	2				2		necessity not felt	2							2							1	1	1	1	2	OPD, common test	2	2	2			1	1	40	20	4	1	1	1
1	467	12/1/2076	33	2	1	Business	5000	2		2				2		dont know about SHSP	2							1	1	1	1	2	2	Stomach and eye treatmenr	1						1	10	1	1		2	1	100	15	1	4	1	1
1	411	12/2/2076	33	1	1	Business	20000	1		2				2		Insurance agent didnt come	2							3							1	1	1	2	2	Family Planning services	1	3	2			2	2	80	20	3	3	3	1
3	83	7/18/2077	33	1	2	Employed	7000	5		2				2		Necessity not felt	2							1	2						1	1	1	1	2	Blood, Urine test	1	4	2			2	2	30	15	4	1	1	1
3	81	7/18/2077	33	1	2	Business	40000	1		2				2		Necessity not felt	2							1	2						1	1	1	1	2	Pharmacy	2	1	1	1		1	1	0	10	1	4	1	1
3	91	7/20/2077	33	1	1	Employed	30000	1		2				2		Necessity not felt	2							1	2						1	1	1	1	1	Operation, Delivery	2	3	1	1		1	1	40	30	4	1	1	1
3	598	7/3/2077	33	2	1	Agriculture	5000	1		2				2		dont know about SHSP	2							3							1	1	1	2	2	Pregnancy test, Video X-ray	2	10	1	1		1	1	15	5	3	3	3	3
3	174	8/3/2077	33	2	1	Housewife	15000	5		2				2		dont know about SHSP	2							3							1	1	1	2	2	Stomach ache, common illnesses	2	5	2			1	1	45	30	3	3	3	3
3	507	7/3/2077	33	2	1	Unemployed	20000	6	Thakuri	2				2		Poor financial status	2							2							1	1	1	2	2	common illness	2	3	2			1	1	45	30	1	3	1	1
3	80	7/18/2077	33	1	1	Business	25000	1		2				2		Necessity not felt	2							3							1	1	1	2	2	Pharmacy	1	2	2			1	1	15	10	1	3	4	1
3	523	7/5/2077	33	1	2	Unemployed	50000	6	Thakuri	2				2		dont know about SHSP	2							3							1	1	1	1	2	medical test	1	3	2			1	1	50	25	1	1	3	3
3	92	7/20/2077	33	1	1	Employed	35000	1		2				2		Necessity not felt	2							3							1	1	1	1	2	OPD, X-ray	1	2	2			1	1	0	0	4	1	1	1
3	550	7/14/2077	33	2	1	Agriculture	5000	1		2				2		dont know about SHSP	2							3							1	2	1	1	2	blood test, urine test	1	1	2			1	1	15	10	1	1	2	3
3	504	7/3/2077	33	1	1	Unemployed	25000	6	Thakuri	2				2		Necessity not felt	2							2							2						2	2	2			2	2	25	5	3	1	1	1
3	95	7/20/2077	33	1	2	Unemployed	20000	1		2				2		Poor financial status	2							3							2						1	1	2			2	2	0	0	4	2	1	1
1	401	12/3/2076	34	2	1	Business	25000	2		2				2		dont know about SHSP	2							1	2						2						2	3	2			2	2	0	20	2	2	2	4
1	461	12/3/2076	34	2	1	Business	50000	2		1	1	1	2500	2		Not time to visit agent	2							3							1	1	1	2	2	Back Ache	1	10	1	1		2	1	100	25	3	2	2	1
2	782	7/4/2077	34	2	1	Business	10000	1		1	1	2	2500	2		insufficient services	2							1	2						1	1	1	2	2	medicine, lab test	1	0	2			2	2	0	15	3	1	1	1
2	685	7/1/2077	34	2	2	Business	100000	1		2				2		Foreign employment	2							3							1	1	1	2	2	Common illnesses	1	3	2			1	2	0	0	4	1	3	1
3	610	7/4/2077	34	1	2	Business	20000	1		2				2		dont know about SHSP	2							1	2						1	1	1	2	2	Common labe tests, gastritis	2	4	2			1	1	40	15	1	3	1	1
3	100	7/26/2077	34	1	2	Unemployed	20000	1		2				2		Poor financial status	2							1	2						1	1	1	1	2	OPD, Lab test	2	2	2			1	1	40	15	1	1	1	1
3	101	7/26/2077	34	1	1	Business	50000	1		2				2		Necessity not felt	2							1	2						2						2	2	2			1	1	0	0	4	1	1	1
3	170	8/2/2077	34	2	1	Office helper	35000	6	Thakuri	2				2		Management side of SHSP not good	2							3							1	1	1	2	2	Video X-ray, Common illnesses	2	5	2			1	2	35	25	4	3	3	3
3	506	7/3/2077	34	1	2	Unemployed	15000	3		2				2		Poor financial status	2							3							1	1	1	1	2	Video x-ray, Blood test, Common illness	2	4	2			1	1	50	15	1	1	4	1
1	452	12/2/2076	35	2	2	Business	40000	1		2				2		Not Intrested	2							1	1	1	1	2	2	Joint Ache							2	5	1	1		1	1	50	15	3	2	2	1
1	434	12/2/2076	35	2	2	Business	50000	1		2				2		Unsatisfactory services	2							1	1	1	1	1	1	ANC, PNC , Delivery	1						1	5	1	1		1	1	50	15	4	2	1	1
1	594	12/3/2076	35	2	1	Housewife	5000	1		2				2		dont know about SHSP	2							1	2						1	1	1	2	2	blood test, stool test	1	7	2			1	1	30	20	1	1	1	1
1	568	11/30/2076	35	1	2	Business	15000	1		2				2		Not Intrested	2							3							1	1	1	2	2	video x-ray,	1	10	2			1	2	90	30	3	3	3	3
1	569	11/30/2076	35	2	2	Housewife	10000	1		2				2		dont know about SHSP	2							3							1	1	1	1	2	head injury	2	11	1	1		1	1	100	70	1	1	1	1
1	576	12/1/2076	35	2	1	Business	6000	2		2				2		dont know about SHSP	2							3							1	1	1	1	2	respiratory problem	2	5	1	1		1	1	55	35	1	2	1	1
2	805	7/6/2077	35	2	2	Housewife	15000	1		2				2		No appropriate time	2							1	2						1	1	1	2	2	Leg pain	1	5	1	2	Long distance	1	1	0	0	1	1	3	1
2	731	7/17/2077	35	1	1	Peon	15000	1		2				2		Poor financial status	2							1	2						1	1	1	2	2	common illness	1	2	2			1	1	0	0	1	1	1	1
2	674	6/30/2077	35	2	1	Housewife	20000	6	Thakuri	2				2		dont know about SHSP	2							3							1	1	1	2	2	Headache	1	3	2			1	1	0	0	4	1	3	1
2	820	7/8/2077	35	2	1	Agriculture	30000	1		2				2		Dont fall sick usually	2							3							1	1	1	2	2	Medicines	1	2	2			1	2	0	0	3	1	3	1
2	779	7/4/2077	35	1	1	Army	40000	1		2				2		No interest	2							3							1	1	1	2	2	common illness	2	2	2			1	1	0	0	1	1	1	1
3	38	7/7/2077	35	1	1	Business	15000	1		2				2		Enrollment hectic	2							1	2						1	1	1	1	2	Gall bladder stone	1	1	1	1		1	1	50	30	4	1	1	1
3	104	7/27/2077	35	2	1	Business	40000	1		2				2		Do not fall sick	2							1	2						2						2	2	2			1	1	0	0	4	1	1	1
3	534	7/19/2077	35	1	2	Agriculture	55000	5		2				2		dont know about SHSP	2							3							1	1	2	1	2	Bike accident	2	5	1	1		1	1	10	12	3	3	3	1
3	172	8/3/2077	35	2	1	Housewife	20000	1		2				2		dont know about SHSP	2							3							1	1	1	1	2	Pregnancy test, video X-ray	2	10	2			1	1	45	35	2	2	3	3
3	508	7/3/2077	35	1	1	Agriculture	20000	1		2				2		necessary not felt	2							3							1	1	1	1	2	Lab test	2	4	2			1	1	30	14	4	1	1	1
3	99	7/26/2077	35	1	1	Employed	13000	1		2				2		Necessity not felt	2							3							1	1	1	1	2	ECG, USG, Pharmacy	1	3	1	1		1	1	0	0	4	1	1	1
3	79	7/18/2077	35	1	2	Unemployed	50000	1		2				2		Necessity not felt	2							3							1	1	1	1	2	OPD service	2	1	2			1	1	15	10	4	1	1	1
3	491	7/6/2077	35	1	1	Agriculture	5000	5		2				2		Poor financial status	2							3							1	1	1	2	1	back pain	2	7	1	2	poor financial status	1	1	75	40	1	3	3	1
3	496	7/6/2077	35	2	1	Agriculture	6000	5		2				2		dont know about SHSP	2							3							1	1	1	2	1	leg x-ray	2	3	2			1	1	45	25	3	3	3	3
3	97	7/20/2077	35	1	1	Unemployed	10000	1		2				2		dont know about SHSP	2							3							2						2	3	2			2	2	0	0	1	1	1	1
3	527	7/16/2077	35	1	1	Unemployed	20000	6	Thakuri	2				2		Poor financial status	2							2							2						1	2	2			1	1	25	10	4	1	1	1
3	520	7/5/2077	35	1	1	Unemployed	20000	1		2				2		dont know about SHSP	2							2							2						2	2	2			1	1	50	15	1	1	1	1
1	468	12/1/2076	36	1	1	Business	15000	2		1	1	1	2500	2		Previous scheme expired	2							3							1	1	1	2	2	Khatira ko aausadi	2	1	2			2	2	0	10	3	2	2	2
3	7	7/4/2077	36	2	1	Business	40000	1		2				2		No awareness	2							1	2						1	1	1	2	2	Diarrhea, common illnesses	2	1	1	1		1	1	30	15	4	1	1	1
3	530	7/19/2077	36	1	2	Agriculture	15000	5		2				2		dont know about SHSP	2							3							1	1	1	2	2	blood test, common illness	2	3	2			1	1	20	10	1	3	3	1
3	22	7/6/2077	36	2	1	Agriculture	6000	2		2				2		Poor financial status	2							3							1	1	1	2	2	Common illnesses	1	2	2			1	2	30	15	3	3	1	3
3	77	7/16/2077	36	1	1	Business	30000	1		2				2		Necessity not felt	2							3							1	1	1	1	2	OPD, Pharmacy, Lab tests	2	2	2			1	1	15	10	4	1	1	2
1	449	12/2/2076	37	1	2	Driver	20000	2		2				2		Necessity not felt	2							3							1	1	1	2	2	Permanent family Planning	1	20	1	1		1	1	150	20	3	2	2	2
1	427	12/1/2076	37	2	2	Business	35000	1		2				2		Difficult to have services	2							3							1	1	1	2	2	Ear treatment	1	3	2			2	2	50	15	4	3	3	1
2	683	7/1/2077	37	2	1	Business	20000	2		2				2		Insurance agent didnt come	2							3							1	1	1	2	2	Pressure, common body check-up	1	2	2			1	1	0	0	4	1	3	1
3	55	7/8/2077	37	1	1	Business	17000	1		2				2		Time consuming	2							1	2						1	1	1	2	2	Eye problem	2	0	1	1		1	1	10	5	4	3	1	1
3	11	7/5/2077	37	1	1	Business	25000	2		2				2		No interest	2							1	2						2						1	1	2			1	1	50	15	4	1	1	1
3	546	7/19/2077	37	1	1	Business	30000	3		2				2		dont know about SHSP	2							3							1	1	1	2	2	common test, chest x-ray	2	1	2			1	1	10	11	3	3	3	3
3	525	7/5/2077	37	2	1	Employed	50000	1		2				2		dont know about SHSP	2							2							1	1	1	1	2	x-ray, appendicitis	2	2	1	1		1	2	40	15	1	1	1	4
1	466	12/1/2076	38	2	1	Business	20000	2		2				2		Busy schedule	2							2							1	1	1	2	2	Contraceptive devices	2	5	2			2	2	50	10	3	2	1	2
1	446	11/29/2076	38	1	1	Business	20000	3		2				2		dont know about SHSP	2							3							1	1	1	2	2	Normal Body checkup	1	1	2			2	2	0	10	3	3	3	1
2	735	7/16/2077	38	2	1	Teacher	70000	1		2				2		necessity not felt	2							3							1	1	1	2	2	pneumonia	1	2	1	1		1	1	0	0	4	4	1	1
2	792	7/6/2077	38	2	1	Business	40000	1		2				2		No time	2							3							1	1	1	1	2	delivery, vaccination	1	2	2			1	1	0	0	4	1	1	1
3	53	7/8/2077	38	1	1	Business	350000	5		2				2		dont know about SHSP	2							1	2						1	1	1	2	2	Tonsilitis	1	1	1	1		2	2	15	7	3	3	1	1
3	82	7/18/2077	38	1	1	Agriculture	30000	6	Thakuri	2				2		Necessity not felt	2							1	2						1	1	1	1	2	Piles	2	2	1	1		1	2	15	20	4	1	1	1
3	52	7/8/2077	38	1	1	Business	25000	3		2				2		dont know about SHSP	2							3							1	1	1	2	2	Respiratory oriblem, common illnesses	1	2	1	1		1	1	30	10	3	1	2	2
3	545	7/19/2077	38	1	1	Agriculture	15000	1		2				2		insurance agent didnt come	2							3							1	1	1	1	2	leg fracture	2	1	1	1		1	2	50	35	3	3	3	3
3	487	7/12/2077	38	1	1	Agriculture	4500	5		2				2		dont know about SHSP	2							3							1	1	1	1	1	Hand operation	2	5	1	1		2	2	55	45	3	3	3	3
3	108	7/27/2077	38	1	1	Agriculture	10000	5		2				2		Poor financial status	2							3							2						2	3	2			1	1	0	0	1	1	1	1
3	502	7/2/2077	38	1	3	Business	100000	1		2				2		Unsatisfactory services	2							2							2						1	3	1	1		2	1	25	20	3	1	1	1
3	516	7/4/2077	38	1	2	Business	100000	1		2				2		necessity not felt	2							2							2						2	1	2			1	2	15	5	4	1	1	2
2	790	7/6/2077	39	1	1	Business	5000	2		2				2		Poor financial status	2							1	2						1	1	1	2	2	common illness	1	2	2			1	2	0	0	1	1	1	1
2	666	6/29/2077	39	1	2	Business	40000	1		2				2		No interest	2							3							1	1	2	1	2	Fracture	1	2	1	1		1	1	0	0	4	1	1	1
2	697	7/2/2077	39	2	1	Business	70000	1		2				2		Insurance agent didnt come	2							3							1	1	1	2	2	Common illnesses	1	5	2			1	1	0	0	1	1	3	1
3	6	7/4/2077	39	2	1	Business	50000	1		2				2		dont know about SHSP	2							1	2						1	1	1	2	2	Cough and cold, Warts	1	2	1	1		1	1	25	20	1	1	1	1
3	59	7/12/2077	39	1	2	Business	1500	1		2				2		dont know about SHSP	2							3							1	1	1	2	2	Piles, fissure	1	3	1	1		1	1	70	35	4	1	1	1
1	425	12/2/2076	40	1	1	Agriculture	20000	1		2				2		dont know about SHSP	2							1	1	1	1	2	2	Thyroid test	1						2	5	2			1	1	50	20	4	2	2	2
1	450	12/2/2076	40	1	1	Driver	17000	2		2				2		Not Intrested	2							3							1	1	1	2	2	Normal Surgery	2	50	1	1		2	2	500	180	3	2	2	2
1	432	12/2/2076	40	2	2	Agriculture	80000	2		2				2		Not effective scheme	2							3							1	1	1	2	2	Normal body checkup	1	15	2			2	2	250	120	2	2	3	3
1	431	12/2/2076	40	2	1	Business	20000	2		2				2		Not Intrested	2							3							1	1	1	2	2	Contraceptive devices	1	10	2			2	1	150	15	3	2	2	2
1	437	12/3/2076	40	2	1	Agriculture	2000	2		2				2		dont know about SHSP	2							3							1	1	1	2	2	Blood checkup	1	5	1	1		1	1	50	15	3	2	2	2
1	406	12/3/2076	40	1	2	Business	20000	2		2				2		dont know about SHSP	2							2							1	1	1	2	2	Common cold, Fever	2	3	2			2	2	0	20	3	2	2	2
1	408	12/1/2076	40	1	2	Business	32000	1		2				2		Diffcult to have services	2							3							1	1	1	2	2	Gastritis	1	3	2			2	2	50	25	4	3	3	1
1	453	12/2/2076	40	2	2	Business	15000	2		2				2		Necessity not felt	2							3							1	1	1	2	2	Delivery services	1	1	1	1		1	1	50	15	3	3	3	3
1	428	12/2/2076	40	1	1	Business	15000	1		2				2		Dont want to engaged	2							3							2						1	3	2			2	2	100	65	4	3	3	1
2	691	7/2/2077	40	2	2	Agriculture	20000	1		1	1	2	2500	2		Inappropriate	2							1	1	1	1	2	2	Medicine, lab tests	1						2	0	2			1	2	500	120	1	1	3	1
2	748	7/3/2077	40	2	1	Agriculture	5000	1		2				2		Poor financial status	2							3							1	1	1	2	2	common illness	2	12	1	2	cured	1	2	0	0	1	1	3	1
2	684	7/1/2077	40	2	1	Business	20000	1		2				2		No interest	2							3							1	1	1	2	2	OPD	1	3	2			1	1	0	0	4	1	3	1
2	675	6/30/2077	40	2	2	Business	50000	1		2				2		Didnt like	2							3							1	1	1	2	2	Common illnesses	1	2	2			1	1	0	0	3	1	3	1
2	763	7/4/2077	40	2	1	Agriculture	10000	1		2				2		Unsatisfactory services	2							3							1	1	1	2	2	common illness	1	2	1	1		1	1	0	0	3	4	1	1
2	693	7/2/2077	40	2	1	Housewife	30000	1		2				2		Necessity not felt	2							3							1	1	1	2	2	Video X-ray	2	2	1	2	Busy schedule	1	1	0	10	4	1	1	1
3	106	7/27/2077	40	1	1	Employed	40000	2		2				2		Ignored	2							1	2						1	1	1	1	2	Hypertension, gastritis	2	4	2			1	1	50	25	4	1	1	1
3	517	7/5/2077	40	1	1	Agriculture	15000	5		2				2		dont know about SHSP	2							1	2						1	1	1	1	2	OPD	2	4	1	2	Already cured	1	1	50	30	3	1	1	1
3	171	8/3/2077	40	1	1	Agriculture	40000	1		2				2		dont know about SHSP	2							3							1	1	2	1	2	Ear problem	1	3	2			1	2	40	30	4	3	2	2
3	608	7/3/2077	40	2	1	Housewife	6000	5		2				2		Heard negative about SHSP	2							3							1	1	1	2	2	X-ray, common lab tests	2	9	1	1		1	1	40	20	3	3	3	3
3	531	7/19/2077	40	2	2	Housewife	30000	5		2				2		dont know about SHSP	2							3							1	1	1	2	2	body pain	2	1	2			1	1	30	5	3	3	3	4
3	605	7/3/2077	40	2	1	Business	20000	1		2				2		Insurance agent didnt come	2							3							1	1	1	2	2	Backbone X-ray	2	1	2			1	1	85	45	3	3	3	3
3	477	7/14/2077	40	1	2	Agriculture	20000	1		2				2		dont know about SHSP	2							3							1	1	1	1	2	neck problem	2	5	1	1		1	1	20	10	4	4	4	3
3	88	7/19/2077	40	2	1	Labour	10000	5		2				2		dont know about SHSP	2							3							1	1	1	1	2	Hand fracture	2	4	2			1	1	50	20	1	1	1	1
3	85	7/18/2077	40	1	1	Employed	15000	5		2				2		Necessity not felt	2							2							1	1	1	1	2	Pharmacy	2	3	1	1		1	2	80	45	4	1	1	1
3	526	7/16/2077	40	1	1	Employed	40000	1		2				2		dont know about SHSP	2							2							2						2	1	2			2	2	45	15	4	3	1	1
1	435	11/29/2076	41	2	1	Business	20000	2		2				2		Necessity not felt	2							3							1	1	1	2	2	Headache and fever treatment	1	10	2			2	2	150	60	4	3	3	1
3	492	7/6/2077	41	1	2	Agriculture	15000	5		2				2		dont know about SHSP	2							2							1	1	1	2	2	common test	2	4	1	2	cured	1	1	10	12	3	3	3	3
1	433	12/1/2076	42	1	1	Business	80000	2		1	1	2	2500	2		Renew process take time	2							3							1	1	1	2	2	Normal Body checkup	1	12	2			2	2	250	80	3	3	3	1
2	789	7/6/2077	42	2	2	Agriculture	20000	1		2				2		No interest	2							3							1	1	1	2	2	medicine	1	5	2			1	1	0	0	1	1	1	1
2	803	7/6/2077	42	2	1	Agriculture	5000	3		2				2		Fall sick occasionally	2							3							1	1	1	2	2	Common body checkup	1	2	2			1	1	0	0	1	1	3	1
3	481	7/13/2077	42	1	1	Business	25000	5		2				2		difficulty enrolling	2							3							1	1	1	2	2	common test, x-ray	2	3	1	1		2	2	25	20	1	1	1	1
1	458	12/2/2076	43	2	1	Business	20000	2		2				2		Necessity not felt	2							3							1	1	1	2	2	Back Ache	1	10	1	1		1	1	250	25	3	3	2	2
2	677	6/30/2077	43	2	1	Housewife	20000	1		2				2		No interest	2							3							1	1	1	2	2	Body pain	1	3	1	1		1	1	0	0	4	1	1	1
1	438	12/3/2076	44	2	1	Agriculture	15000	2		2				2		dont know about SHSP	2							1	1	1	1	2	2	Backache	2						1	15	1	1		2	2	50	10	3	3	2	2
2	670	6/30/2077	44	2	1	Business	60000	1		1	1	1	2500	2		Unsatisfactory services	2							1	1	1	1	2	2	X-ray, Blood test, Video X-ray	2						1	0	2			1	2	0	10	3	1	1	1
1	463	12/3/2076	45	2	2	Business	30000	2		2				2		Not Intrested	2							3							1	1	1	2	2	Fracture treatment	1	10	2			1	1	50	15	2	2	3	3
1	400	12/2/2076	45	2	2	Agriculture	35000	1		2				2		Necessity not felt	2							3							2						2	3	1	2	visit another health facility	2	2	100	20	3	3	1	2
2	657	6/28/2077	45	2	1	Business	20000	1		2				2		Migration	2							3							1	1	1	2	2	Common illnesses	2	2	1	1		1	1	0	0	3	3	1	1
2	796	7/6/2077	45	1	1	Labour	5000	3		2				2		No interest	2							3							1	1	1	2	2	neurological problem	1	2	2			1	1	0	0	4	1	3	1
3	490	7/6/2077	45	1	1	Business	12000	5		2				2		dont know about SHSP	2							3							1	1	1	2	2	measles	2	1	1	1		1	1	50	25	3	3	3	3
3	109	7/27/2077	45	1	1	Agriculture	15000	5		2				2		dont know about SHSP	2							3							1	1	1	1	2	OPD, Common illnesses	2	4	2			1	1	30	10	3	3	1	1
3	522	7/5/2077	45	1	2	Unemployed	10000	5		2				2		dont know about SHSP	2							3							1	1	1	1	2	lap test, stomach ache	2	4	1	1		1	1	60	30	3	3	1	1
3	485	7/13/2077	45	2	2	Agriculture	20000	5		2				2		inadequate information	2							3							1	1	1	1	2	kidney stone, leg operation	2	2	1	1		1	1	35	20	1	1	2	2
3	86	7/18/2077	45	1	1	Business	5000	1		2				2		Necessity not felt	2							3							1	1	1	1	1	Operation	2	3	1	1		1	1	40	20	4	1	1	1
3	103	7/26/2077	45	2	1	Business	50000	1		2				2		Necessity not felt	2							3							2						2	3	2			1	1	0	0	4	1	1	1
2	746	7/16/2077	46	2	1	Agriculture	10000	1		2				2		Poor financial status	2							3							1	1	1	2	2	common illness	1	2	2			1	1	0	0	1	4	3	1
2	732	7/16/2077	46	2	1	Business	15000	1		2				2		dont know about SHSP	2							3							1	1	1	2	2	common diseases	1	1	2			1	1	0	0	3	1	1	1
3	4	7/2/2077	46	2	1	Labour	9000	1		2				2		dont know about SHSP	2							1	2						1	1	1	2	1	Respiratory problem, Gastric,Eye problem	1	4	1	1		1	1	70	30	3	1	1	1
3	49	7/8/2077	46	1	2	Business	40000	1		2				2		Ignored ourselves	2							2							1	1	1	2	2	Asthma, Diarrhea, Constipation	2	1	1	1		1	1	15	5	4	1	1	1
3	559	7/2/2077	46	2	1	Housewife	15000	5		2				2		dont know about SHSP	2							3							1	1	1	2	2	Cardiological tests	2	1	1	1		1	1	20	5	3	3	3	3
1	436	12/1/2076	48	2	1	Business	15000	2		2				2		dont know about SHSP	2							3							1	1	1	2	2	Surgery	2	2	2			2	2	50	60	3	1	2	2
2	780	7/4/2077	48	1	2	Agriculture	20000	1		2				2		No interest	2							1	2						1	1	1	2	2	common illness, gastritis	1	5	2			1	1	0	0	1	1	1	3
2	810	7/7/2077	48	1	1	Agriculture	10000	1		2				2		Dont fall sick usually	2							1	2						1	1	1	2	2	Leg sprain	1	2	2			1	1	0	0	1	1	1	1
3	607	7/3/2077	48	1	1	Agriculture	5000	2		2				2		dont know about SHSP	2							3							1	1	2	1	2	REspiratory problem	2	4	1	1		1	1	55	25	2	3	2	2
3	539	7/19/2077	48	2	1	Agriculture	12000	5		2				2		dont know about SHSP	2							2							2						1	5	2			1	1	30	20	3	3	1	1
2	682	7/1/2077	49	2	1	Office helper	24000	1		1	1	2	2500	2		Poor financial status	2							1	1	1	1	2	2	X-ray	2						1	0	2			1	1	0	10	1	1	1	1
1	564	11/29/2076	50	1	1	Business	40000	2		2				2		No knowledge about SHSP	2							3							1	1	1	2	2	gastritris	1	5	2			1	1	100	50	2	2	2	2
1	459	12/2/2076	50	2	2	Business	15000	2		2				2		Necessity not felt	2							3							1	1	1	1	2	Fracture treatment	1	10	1	1		1	1	100	15	3	2	2	2
1	414	12/3/2076	50	2	2	Agriculture	8000	2		2				2		Dont want to engaged	2							3							1	1	1	2	2	Blood and urine test	1	1	2			1	2	0	5	2	3	2	2
2	690	7/2/2077	50	1	1	Business	60000	1		1	1	2	2500	2		Inappropriate service available	2							1	1	1	1	2	2	Video X-ray, Blood test	1						1	0	2			1	2	0	10	4	1	1	1
2	672	6/30/2077	50	2	2	Agriculture	100000	1		1	1	2	2500	2		Didnt renew	2							1	1	1	1	2	2	Therapy, Video X-ray							2	0	1	1		1	1	0	15	3	1	3	1
2	687	7/1/2077	50	1	1	Office helper	70000	1		2				2		Necessity not felt	2							3							1	1	1	2	2	Typhoid	1	2	1	1		1	2	0	60	4	4	1	1
2	656	6/28/2077	50	2	2	Housewife	5000	6	Thakuri	2				2		Poor financial status	2							3							1	1	1	2	2	Common body illnesses	1	1	2			1	1	0	60	3	1	4	1
3	521	7/5/2077	50	1	1	Unemployed	0	3		2				2		Poor financial status	2							2							1	1	2	1	2	Heart problem	2	4	2			2	2	45	25	1	3	1	1
3	484	7/13/2077	50	1	1	Agriculture	5000	1		2				2		dont know about SHSP	2							3							1	1	2	1	1	Fever, Mental problem	2	6	1	1		1	1	35	20	1	3	3	4
3	105	7/27/2077	50	2	1	Housewife	10000	5		2				2		Poor financial status	2							3							1	1	1	1	2	OPD, Pharmacy	2	3	2			1	1	40	20	3	3	1	1
3	168	8/2/2077	50	2	1	Housewife	25000	1		2				2		dont know about SHSP	2							3							2						2	6	2			2	2	45	30	4	3	3	3
2	652	6/28/2077	51	1	1	Business	30000	1		1	1	3	2500	2		Busy schedule	2							1	1	1	1	2	2	Common health checkup, Medicine	1						1	0	2			1	1	0	10	1	1	1	1
2	665	6/29/2077	51	1	1	Business	15000	1		2				2		No interest	2							3							1	1	1	2	2	OPD	1	2	1	1		1	2	20	10	4	1	1	1
2	654	6/28/2077	51	2	1	Housewife	50000	1		2				2		dont know about SHSP	2							3							1	1	1	2	2	Dental problem, Diabetes	2	2	1	1		1	1	0	0	3	1	1	1
3	533	7/19/2077	51	1	1	Agriculture	5000	3		2				2		dont know about SHSP	2							3							1	1	1	2	2	blood test	1	1	2			1	1	10	5	3	3	3	3
3	480	7/13/2077	51	1	2	Agriculture	25000	5		2				2		dont know about SHSP	2							3							1	1	1	1	2	bike accident	2	8	1	1		1	1	35	25	4	3	3	3
3	9	7/4/2077	51	1	2	Agriculture	30000	1		2				2		dont know about SHSP	2							2							1	1	1	1	1	Hand fracture, Blood test, Eye problem	2	6	1	1		1	1	500	70	4	1	1	1
1	429	12/2/2076	52	2	1	Business	20000	2		2				2		Necessity not felt	2							1	1	1	1	2	2	Surgery	2						2	5	2			1	1	100	15	3	4	4	3
1	565	11/29/2076	52	1	1	Agriculture	10000	2		2				2		No interest	2							3							2						2	10	2			1	1	150	60	3	3	3	3
2	822	7/8/2077	52	2	1	Agriculture	5000	1		2				2		dont know about SHSP	2							3							1	1	1	2	2	Knee joint pain, Medicines	2	2	1	2	Unable to walk	1	1	0	0	1	3	3	3
1	561	11/29/2076	54	2	1	Business	30000	2		2				2		dont know	2							3							1	1	1	1	2	common illness, video-xray, heart diseas	2	5	1	1		1	1	100	30	3	3	3	2
3	542	7/19/2077	54	2	2	Housewife	20000	5		2				2		insurance agent unavailable	2							1	2						1	1	1	2	2	common test, video x-ray	2	4	1	1		1	1	60	35	1	2	3	1
1	443	12/2/2076	55	2	1	Business	25000	1		1	1	1	2500	2		Forget to renew	2							1	1	1	1	2	2	Blood and sugar test	1						1	3	2			2	2	10	5	3	1	2	2
1	423	12/2/2076	55	2	1	Agriculture	5000	2		2				2		Necessity not felt	2							1	2						1	1	1	2	2	Body checkup	1	5	2			1	1	50	20	3	2	1	2
1	567	11/29/2076	55	1	2	Unemployed	0	1		2				2		dont know about SHSP	2							3							1	1	1	2	2	common treatment	2	7	2			1	1	100	40	3	3	1	1
1	577	12/1/2076	55	1	2	Agriculture	18000	1		2				2		dont know about SHSP	2							2							1	1	1	1	2	video x-ray, GI, UTI	1	6	1	1		1	1	80	45	2	2	2	2
1	583	12/2/2076	55	2	2	Agriculture	22000	2		2				2		dont know about SHSP	2							2							1	1	1	1	2	blood test, video x-ray	2	5	1	1		1	1	70	30	3	3	3	3
2	811	7/7/2077	55	1	2	Business	15000	1		2				2		No appropriate time	2							3							1	1	1	2	2	Normal body checkup	1	3	2			1	2	0	0	3	1	1	1
2	801	7/6/2077	55	2	2	Housewife	5000	3		2				2		dont know about SHSP	2							3							1	1	1	2	2	Leg pain, Check-up	1	2	2			1	2	0	0	4	2	2	2
2	791	7/6/2077	55	2	2	Housewife	200000	1		2				2		No time	2							3							1	1	1	2	2	common body check up	1	2	2			1	1	0	0	4	1	1	1
2	728	7/17/2077	55	2	1	Housewife	10000	6	Thakuri	2				2		No interest	2							3							1	1	1	1	2	leg fracture	2	2	1	2	COVID infected	1	1	0	0	4	1	1	1
3	555	7/2/2077	55	2	1	Housewife	5000	1		2				2		Insurance agent unavailability	2							1	2						1	1	1	1	2	Asthma	2	5	2			1	1	50	30	1	3	3	3
3	90	7/19/2077	55	1	1	Unemployed	15000	1		2				2		dont know about SHSP	2							1	2						1	1	1	1	2	OPD service	2	3	2			1	2	0	0	3	3	3	1
3	597	7/3/2077	55	1	2	Agriculture	22000	1		2				2		dont know about SHSP	2							3							1	1	1	2	2	Asthma	2	25	2			1	2	85	60	3	3	3	3
3	2	7/2/2077	55	2	2	Labour	5000	5		2				2		Dispute among family members	2							3							1	1	1	2	2	Video x-ray, Blood test, Common illness	2	2	2			1	1	50	15	3	1	1	1
3	93	7/20/2077	55	1	2	Unemployed	15000	3		2				2		dont know about SHSP	2							2							1	1	1	1	2	OPD services, Lab tests	2	4	2			1	1	0	0	3	3	1	1
3	510	7/3/2077	55	1	1	Unemployed	20000	2		2				2		Poor financial status	2							3							1	1	1	1	1	operation	2	4	1	1		1	1	80	40	1	1	1	1
3	518	7/5/2077	55	1	2	Agriculture	30000	5		2				2		dont know about SHSP	2							2							2						1	4	2			1	1	70	45	3	3	3	3
1	587	12/1/2076	56	2	1	Housewife	10000	2		2				2		dont know about SHSP	2							3							1	1	1	2	2	common test	2	1	1	1		1	2	20	5	1	1	1	1
1	584	12/2/2076	56	1	1	Business	10000	2		2				2		dont know about SHSP	2							3							1	1	1	1	1	respiratory, asthma	2	7	1	1		1	2	150	70	3	3	3	3
1	422	12/2/2076	56	2	2	Business	3000	2		2				2		Necessity not felt	2							3							1	1	1	1	2	Plaster, Common cold	2	5	1	1		1	1	100	15	3	2	2	1
1	415	12/2/2076	56	1	2	Agriculture	30000	2		2				2		Dont wantto engaged	2							3							1	1	1	2	2	Blood, urine and Stool test	1	40	2			2	2	300	110	2	3	3	4
2	694	7/2/2077	56	2	2	Unemployed	25000	1		2				2		Poor financial status	2							3							1	1	1	2	2	Hand pain	2	3	1	1		1	1	0	0	4	1	1	1
3	600	7/3/2077	56	1	1	Agriculture	15000	5		2				2		dont know about SHSP	2							3							1	1	2	2	1	Respiratory problem	2	2	1	1		1	2	55	35	3	3	3	3
3	596	7/3/2077	56	1	1	Agriculture	10000	5		2				2		dont know about SHSP	2							3							1	1	2	2	1	Respiratory problem	2	2	2			1	1	20	5	1	3	3	3
2	781	7/4/2077	57	2	2	Agriculture	30000	1		1	1	2	2500	2		No time	2							2							1	1	1	2	2	check up, medicine	2	0	2			2	2	0	15	1	1	1	4
2	702	7/16/2077	57	2	1	Business	5000	1		1	1	1	2500	2		Annual renewal	2							3							1	1	1	2	1	Heart problem	2	2	1	1		1	2	0	10	3	1	1	2
3	12	7/5/2077	57	2	2	Business	25000	2		2				2		Dispute among family members	2							1	2						1	1	1	1	2	Delivery	1	2	1	1		1	1	60	80	4	1	1	1
3	535	7/19/2077	58	1	2	Agriculture	20000	5		2				2		dont know about SHSP	2							3							1	1	1	2	2	dental problem	2	4	2			2	2	20	5	1	3	3	1
2	767	7/4/2077	59	2	2	Agriculture	10000	1		2				2		No time	2							1	2						1	1	1	2	2	common illness	1	2	2			1	2	0	0	1	1	1	1
1	574	12/1/2076	60	1	2	Agriculture	2000	3		2				2		Poor financial status	2							3							1	1	1	2	2	chest x-ray	1	6	1	1		1	1	45	25	3	3	3	3
2	745	7/16/2077	60	1	2	Labour	7000	2		2				2		Planning to get enrolled	2							3							1	1	1	2	2	common illness	1	2	2			1	1	0	0	1	1	1	1
3	494	7/6/2077	60	2	1	Housewife	5000	3		2				2		insurance agent didnt come	2							1	2						1	1	1	1	2	blood test, stomach aches	1	9	1	1		2	2	15	12	4	3	1	1
3	544	7/19/2077	60	2	1	Housewife	8000	3		2				2		dont know about SHSP	2							3							1	1	2	2	2	chest pain	2	2	2			1	1	20	12	3	3	3	3
3	478	7/14/2077	60	2	2	Business	45000	1		2				2		insurance agent didnt come	2							3							1	1	1	1	2	chest pain	2	3	2			1	1	10	15	4	3	3	3
1	464	11/29/2076	61	2	2	Business	30000	2		2				2		Not enough facilities	2							3							1	1	1	2	2	Delivery	2	10	1	1		1	1	100	15	4	1	1	1
2	804	7/6/2077	61	1	2	Agriculture	6000	2		2				2		No interest	2							3							1	1	1	2	2	Knee problem	1	2	2			1	1	0	0	1	1	1	1
2	785	7/6/2077	61	1	2	Agriculture	10000	1		1	1	2	2500	2		Planning to renew	2							2							1	1	1	2	2	blood pressure check, medicine	2	0	2			2	2	0	15	1	1	3	1
2	724	7/17/2077	62	1	1	Agriculture	10000	1		2				2		Planning to get enrolled	2							3							1	1	1	2	2	common illness	1	4	2			1	2	0	0	2	1	1	1
2	761	7/4/2077	62	1	1	Agriculture	15000	1		2				2		Not appropriate	2							3							1	1	1	2	2	leg pain	1	2	2			1	1	0	0	1	1	1	1
2	667	6/29/2077	63	2	1	Business	150000	1		2				2		dont know about SHSP	2							2							1	1	1	2	2	Hand pain	1	2	2			1	2	0	15	1	1	1	1
2	653	6/28/2077	64	2	1	Business	25000	2		2				2		DIdn't fall sick	2							1	2						1	1	1	2	2	Pressure	1	3	1	1		1	1	0	0	4	1	3	1
1	462	12/2/2076	65	2	1	Agriculture	15000	2		2				2		Not Intrested	2							3							1	1	1	2	2	Vision test	1	15	2			2	1	250	30	3	2	2	3
1	465	11/30/2076	65	1	2	Business	20000	2		2				2		Necessity not felt	2							3							1	1	1	2	2	Normal Body checkup	1	10	2			2	2	150	70	2	2	2	1
3	63	7/12/2077	65	2	1	Agriculture	10000	5		2				2		dont know about SHSP	2							3							1	1	1	2	2	Feet burning, anorexia	2	3	1	1		1	2	80	10	4	1	1	1
3	33	7/7/2077	65	2	1	Business	15000	1		2				2		dont know about SHSP	2							3							2						2	3	2			2	2	70	40	3	1	1	1
3	87	7/18/2077	66	1	2	Unemployed	0	1		2				2		dont know about SHSP	2							3							1	1	1	1	2	Energency	2	2	1	1		1	1	30	25	3	3	1	1
2	768	7/4/2077	70	1	2	Unemployed	5000	1		2				2		Poor financial status	2							3							1	1	1	2	2	chest pain, arthritis	2	12	1	2	long distance	1	1	0	0	1	3	3	4
2	818	7/8/2077	70	1	2	Agriculture	5000	2		2				2		No effective treatment	2							3							1	1	1	2	2	Common body check-up	1	2	2			1	1	0	0	4	1	1	1
3	475	7/14/2077	70	2	1	Housewife	3000	1		2				2		dont know about SHSP	2							3							1	1	1	2	2	leg pain	2	7	1	2	cured	1	1	15	10	4	3	3	3
3	488	7/12/2077	70	2	1	Unemployed	40000	1		2				2		dont know about SHSP	2							3							1	1	1	1	2	operation, appenditises	2	5	1	1		1	1	45	25	3	3	3	3
3	482	7/13/2077	70	2	2	Unemployed	0	5		2				2		dont know about SHSP	2							3							1	1	1	1	1	joint pain	2	2	1	1		1	2	50	40	3	3	3	3
3	74	7/16/2077	82	2	1	Housewife	20000	1		2				2		dont know about SHSP	2							3							2						2	4	2			1	2	25	20	3	3	1	1
3	548	7/14/2077	86	1	2	Retired	20000	5		2				2		dont know about SHSP	2							3							1	1	1	2	1	asthma	2	8	1	1		2	1	25	35	3	3	3	2
[truncated: 20 more columns]
